# Supplementary material for: Temperature-triggered in situ forming lipid mesophase gel for local treatment of ulcerative colitis
Source: Nat Commun. 2023 Jun 13;14:3489. doi: 10.1038/s41467-023-39013-3 (PMC10264425; doi:10.1038/s41467-023-39013-3)
Supplement: Supplementary file 4 — Source Data [file 41467_2023_39013_MOESM4_ESM.xlsx]

## Sheet: Figure 1_Panel B
12% at 25°C			12% at 30°C			12% at 38°C			14% at 25°C			14% at 30°C			14% at 38°C			16% at 25°C			16% at 30°C			16% at 38°C			18% at 25°C			18% at 30°C			18% at 38°C
q (a-1)	Int (a.u.)		q (a-1)	Int (a.u.)		q (a-1)	Int (a.u.)		q (a-1)	Int (a.u.)		q (a-1)	Int (a.u.)		q (a-1)	Int (a.u.)		q (a-1)	Int (a.u.)		q (a-1)	Int (a.u.)		q (a-1)	Int (a.u.)		q (a-1)	Int (a.u.)		q (a-1)	Int (a.u.)		q (a-1)	Int (a.u.)
0.0407	0.0101		0.0407	0.0101		0.0407	0.0101		0.0407	0.0101		0.0407	0.0101		0.0507	0.017		0.0407	0.0101		0.0407	0.0101		0.0407	0.0055158		0.0407	0.0101		0.0307	0.008662		0.0307	0.008662
0.0421	0.0098136		0.0421	0.0098136		0.0421	0.0098136		0.0421	0.0098136		0.0421	0.0098136		0.0521	0.013		0.0421	0.0098136		0.0421	0.0098136		0.0421	0.0084859		0.0421	0.0098136		0.0321	0.0067175		0.0321	0.0067175
0.0435	0.0107		0.0435	0.0107		0.0435	0.0107		0.0435	0.0107		0.0435	0.0107		0.0535	0.0132		0.0435	0.0107		0.0435	0.0107		0.0435	0.0075431		0.0435	0.0107		0.0336	0.0072126		0.0336	0.0072126
0.0449	0.0080987		0.0449	0.0080987		0.0449	0.0080987		0.0449	0.0080987		0.0449	0.0080987		0.0548	0.0104		0.0449	0.0080987		0.0449	0.0080987		0.0449	0.00937		0.0449	0.0080987		0.035	0.0059398		0.035	0.0059398
0.0463	0.0092104		0.0463	0.0092104		0.0463	0.0092104		0.0463	0.0092104		0.0463	0.0092104		0.0562	0.0095478		0.0463	0.0092104		0.0463	0.0092104		0.0463	0.0089758		0.0463	0.0092104		0.0364	0.0080878		0.0364	0.0080878
0.0477	0.0102		0.0477	0.0102		0.0477	0.0102		0.0477	0.0102		0.0477	0.0102		0.0576	0.0089822		0.0477	0.0102		0.0477	0.0102		0.0477	0.0084863		0.0477	0.0102		0.0379	0.0082205		0.0379	0.0082205
0.0491	0.0085074		0.0491	0.0085074		0.0491	0.0085074		0.0491	0.0085074		0.0491	0.0085074		0.059	0.0096105		0.0491	0.0085074		0.0491	0.0085074		0.0491	0.0086793		0.0491	0.0085074		0.0393	0.0057857		0.0393	0.0057857
0.0506	0.007718		0.0506	0.007718		0.0506	0.007718		0.0506	0.007718		0.0506	0.007718		0.0604	0.0073557		0.0506	0.007718		0.0506	0.007718		0.0506	0.0086633		0.0506	0.007718		0.0407	0.0083797		0.0407	0.0083797
0.052	0.0088139		0.052	0.0088139		0.052	0.0088139		0.052	0.0088139		0.052	0.0088139		0.0617	0.0072851		0.052	0.0088139		0.052	0.0088139		0.052	0.0071606		0.052	0.0088139		0.0422	0.0069537		0.0422	0.0069537
0.0534	0.0097669		0.0534	0.0097669		0.0534	0.0097669		0.0534	0.0097669		0.0534	0.0097669		0.0631	0.0087996		0.0534	0.0097669		0.0534	0.0097669		0.0534	0.0050011		0.0534	0.0097669		0.0436	0.0064706		0.0436	0.0064706
0.0548	0.009822		0.0548	0.009822		0.0548	0.009822		0.0548	0.009822		0.0548	0.009822		0.0645	0.0065333		0.0548	0.009822		0.0548	0.009822		0.0548	0.0073444		0.0548	0.009822		0.045	0.0074253		0.045	0.0074253
0.0562	0.0090158		0.0562	0.0090158		0.0562	0.0090158		0.0562	0.0090158		0.0562	0.0090158		0.0659	0.0079886		0.0562	0.0090158		0.0562	0.0090158		0.0562	0.0089113		0.0562	0.0090158		0.0465	0.006895		0.0465	0.006895
0.0576	0.0085081		0.0576	0.0085081		0.0576	0.0085081		0.0576	0.0085081		0.0576	0.0085081		0.0673	0.0069277		0.0576	0.0085081		0.0576	0.0085081		0.0576	0.005658		0.0576	0.0085081		0.0479	0.0050918		0.0479	0.0050918
0.059	0.0097198		0.059	0.0097198		0.059	0.0097198		0.059	0.0097198		0.059	0.0097198		0.0687	0.0090776		0.059	0.0097198		0.059	0.0097198		0.059	0.0076621		0.059	0.0097198		0.0493	0.0067728		0.0493	0.0067728
0.0604	0.008219		0.0604	0.008219		0.0604	0.008219		0.0604	0.008219		0.0604	0.008219		0.07	0.0076684		0.0604	0.008219		0.0604	0.008219		0.0604	0.0062139		0.0604	0.008219		0.0508	0.0066542		0.0508	0.0066542
0.0618	0.0087498		0.0618	0.0087498		0.0618	0.0087498		0.0618	0.0087498		0.0618	0.0087498		0.0714	0.008656		0.0618	0.0087498		0.0618	0.0087498		0.0618	0.0084875		0.0618	0.0087498		0.0522	0.006365		0.0522	0.006365
0.0632	0.0096885		0.0632	0.0096885		0.0632	0.0096885		0.0632	0.0096885		0.0632	0.0096885		0.0728	0.0086478		0.0632	0.0096885		0.0632	0.0096885		0.0632	0.0083697		0.0632	0.0096885		0.0536	0.0074966		0.0536	0.0074966
0.0646	0.0089937		0.0646	0.0089937		0.0646	0.0089937		0.0646	0.0089937		0.0646	0.0089937		0.0742	0.01		0.0646	0.0089937		0.0646	0.0089937		0.0646	0.0074268		0.0646	0.0089937		0.0551	0.0064409		0.0551	0.0064409
0.066	0.0099224		0.066	0.0099224		0.066	0.0099224		0.066	0.0099224		0.066	0.0099224		0.0756	0.0096465		0.066	0.0099224		0.066	0.0099224		0.066	0.008363		0.066	0.0099224		0.0565	0.0070018		0.0565	0.0070018
0.0674	0.008441		0.0674	0.008441		0.0674	0.008441		0.0674	0.008441		0.0674	0.008441		0.0769	0.01		0.0674	0.008441		0.0674	0.008441		0.0674	0.0073091		0.0674	0.008441		0.0579	0.0053044		0.0579	0.0053044
0.0688	0.0094849		0.0688	0.0094849		0.0688	0.0094849		0.0688	0.0094849		0.0688	0.0094849		0.0783	0.0128		0.0688	0.0094849		0.0688	0.0094849		0.0688	0.0082524		0.0688	0.0094849		0.0594	0.007203		0.0594	0.007203
0.0703	0.0101		0.0703	0.0101		0.0703	0.0101		0.0703	0.0101		0.0703	0.0101		0.0797	0.0123		0.0703	0.0101		0.0703	0.0101		0.0703	0.0076395		0.0703	0.0101		0.0608	0.0076254		0.0608	0.0076254
0.0717	0.0087682		0.0717	0.0087682		0.0717	0.0087682		0.0717	0.0087682		0.0717	0.0087682		0.0811	0.0138		0.0717	0.0087682		0.0717	0.0087682		0.0717	0.0075239		0.0717	0.0087682		0.0622	0.0053636		0.0622	0.0053636
0.0731	0.0093521		0.0731	0.0093521		0.0731	0.0093521		0.0731	0.0093521		0.0731	0.0093521		0.0825	0.0148		0.0731	0.0093521		0.0731	0.0093521		0.0731	0.009868		0.0731	0.0093521		0.0637	0.0061668		0.0637	0.0061668
0.0745	0.0101		0.0745	0.0101		0.0745	0.0101		0.0745	0.0101		0.0745	0.0101		0.0839	0.0155		0.0745	0.0101		0.0745	0.0101		0.0745	0.0086005		0.0745	0.0101		0.0651	0.0069553		0.0651	0.0069553
0.0759	0.0101		0.0759	0.0101		0.0759	0.0101		0.0759	0.0101		0.0759	0.0101		0.0852	0.0151		0.0759	0.0101		0.0759	0.0101		0.0759	0.0081858		0.0759	0.0101		0.0665	0.0066186		0.0665	0.0066186
0.0773	0.0097696		0.0773	0.0097696		0.0773	0.0097696		0.0773	0.0097696		0.0773	0.0097696		0.0866	0.0159		0.0773	0.0097696		0.0773	0.0097696		0.0773	0.0079798		0.0773	0.0097696		0.068	0.0066018		0.068	0.0066018
0.0787	0.0103		0.0787	0.0103		0.0787	0.0103		0.0787	0.0103		0.0787	0.0103		0.088	0.0171		0.0787	0.0103		0.0787	0.0103		0.0787	0.0081861		0.0787	0.0103		0.0694	0.0070028		0.0694	0.0070028
0.0801	0.01		0.0801	0.01		0.0801	0.01		0.0801	0.01		0.0801	0.01		0.0894	0.0169		0.0801	0.01		0.0801	0.01		0.0801	0.0101		0.0801	0.01		0.0708	0.0078252		0.0708	0.0078252
0.0815	0.0098352		0.0815	0.0098352		0.0815	0.0098352		0.0815	0.0098352		0.0815	0.0098352		0.0908	0.0183		0.0815	0.0098352		0.0815	0.0098352		0.0815	0.0117		0.0815	0.0098352		0.0722	0.0073833		0.0722	0.0073833
0.0829	0.0123		0.0829	0.0123		0.0829	0.0123		0.0829	0.0123		0.0829	0.0123		0.0921	0.018		0.0829	0.0123		0.0829	0.0123		0.0829	0.01		0.0829	0.0123		0.0737	0.0068718		0.0737	0.0068718
0.0843	0.0104		0.0843	0.0104		0.0843	0.0104		0.0843	0.0104		0.0843	0.0104		0.0935	0.0184		0.0843	0.0104		0.0843	0.0104		0.0843	0.01		0.0843	0.0104		0.0751	0.008022		0.0751	0.008022
0.0857	0.0117		0.0857	0.0117		0.0857	0.0117		0.0857	0.0117		0.0857	0.0117		0.0949	0.0193		0.0857	0.0117		0.0857	0.0117		0.0857	0.0103		0.0857	0.0117		0.0765	0.0078406		0.0765	0.0078406
0.0871	0.0108		0.0871	0.0108		0.0871	0.0108		0.0871	0.0108		0.0871	0.0108		0.0963	0.02		0.0871	0.0108		0.0871	0.0108		0.0871	0.0112		0.0871	0.0108		0.078	0.0079333		0.078	0.0079333
0.0885	0.0133		0.0885	0.0133		0.0885	0.0133		0.0885	0.0133		0.0885	0.0133		0.0977	0.0204		0.0885	0.0133		0.0885	0.0133		0.0885	0.0105		0.0885	0.0133		0.0794	0.0085743		0.0794	0.0085743
0.09	0.0126		0.09	0.0126		0.09	0.0126		0.09	0.0126		0.09	0.0126		0.0991	0.0205		0.09	0.0126		0.09	0.0126		0.09	0.0117		0.09	0.0126		0.0808	0.0081075		0.0808	0.0081075
0.0914	0.0128		0.0914	0.0128		0.0914	0.0128		0.0914	0.0128		0.0914	0.0128		0.1004	0.0212		0.0914	0.0128		0.0914	0.0128		0.0914	0.011		0.0914	0.0128		0.0823	0.008582		0.0823	0.008582
0.0928	0.0125		0.0928	0.0125		0.0928	0.0125		0.0928	0.0125		0.0928	0.0125		0.1018	0.0224		0.0928	0.0125		0.0928	0.0125		0.0928	0.0097355		0.0928	0.0125		0.0837	0.0081208		0.0837	0.0081208
0.0942	0.0113		0.0942	0.0113		0.0942	0.0113		0.0942	0.0113		0.0942	0.0113		0.1032	0.0219		0.0942	0.0113		0.0942	0.0113		0.0942	0.0119		0.0942	0.0113		0.0851	0.0093391		0.0851	0.0093391
0.0956	0.0121		0.0956	0.0121		0.0956	0.0121		0.0956	0.0121		0.0956	0.0121		0.1046	0.0245		0.0956	0.0121		0.0956	0.0121		0.0956	0.0115		0.0956	0.0121		0.0866	0.0088833		0.0866	0.0088833
0.097	0.0126		0.097	0.0126		0.097	0.0126		0.097	0.0126		0.097	0.0126		0.106	0.0254		0.097	0.0126		0.097	0.0126		0.097	0.0115		0.097	0.0126		0.088	0.0078537		0.088	0.0078537
0.0984	0.012		0.0984	0.012		0.0984	0.012		0.0984	0.012		0.0984	0.012		0.1074	0.0262		0.0984	0.012		0.0984	0.012		0.0984	0.0122		0.0984	0.012		0.0894	0.0102		0.0894	0.0102
0.0998	0.0136		0.0998	0.0136		0.0998	0.0136		0.0998	0.0136		0.0998	0.0136		0.1087	0.0295		0.0998	0.0136		0.0998	0.0136		0.0998	0.0134		0.0998	0.0136		0.0909	0.008695		0.0909	0.008695
0.1012	0.0153		0.1012	0.0153		0.1012	0.0153		0.1012	0.0153		0.1012	0.0153		0.1101	0.0298		0.1012	0.0153		0.1012	0.0153		0.1012	0.014		0.1012	0.0153		0.0923	0.0096256		0.0923	0.0096256
0.1026	0.0149		0.1026	0.0149		0.1026	0.0149		0.1026	0.0149		0.1026	0.0149		0.1115	0.0327		0.1026	0.0149		0.1026	0.0149		0.1026	0.0133		0.1026	0.0149		0.0937	0.0106		0.0937	0.0106
0.104	0.0149		0.104	0.0149		0.104	0.0149		0.104	0.0149		0.104	0.0149		0.1129	0.0373		0.104	0.0149		0.104	0.0149		0.104	0.0158		0.104	0.0149		0.0952	0.0102		0.0952	0.0102
0.1054	0.0154		0.1054	0.0154		0.1054	0.0154		0.1054	0.0154		0.1054	0.0154		0.1143	0.0381		0.1054	0.0154		0.1054	0.0154		0.1054	0.0157		0.1054	0.0154		0.0966	0.0099206		0.0966	0.0099206
0.1068	0.0145		0.1068	0.0145		0.1068	0.0145		0.1068	0.0145		0.1068	0.0145		0.1156	0.043		0.1068	0.0145		0.1068	0.0145		0.1068	0.0169		0.1068	0.0145		0.098	0.0112		0.098	0.0112
0.1082	0.0151		0.1082	0.0151		0.1082	0.0151		0.1082	0.0151		0.1082	0.0151		0.117	0.0497		0.1082	0.0151		0.1082	0.0151		0.1082	0.0151		0.1082	0.0151		0.0995	0.0106		0.0995	0.0106
0.1097	0.0155		0.1097	0.0155		0.1097	0.0155		0.1097	0.0155		0.1097	0.0155		0.1184	0.0578		0.1097	0.0155		0.1097	0.0155		0.1097	0.0168		0.1097	0.0155		0.1009	0.0125		0.1009	0.0125
0.1111	0.0156		0.1111	0.0156		0.1111	0.0156		0.1111	0.0156		0.1111	0.0156		0.1198	0.0667		0.1111	0.0156		0.1111	0.0156		0.1111	0.0195		0.1111	0.0156		0.1023	0.0112		0.1023	0.0112
0.1125	0.0172		0.1125	0.0172		0.1125	0.0172		0.1125	0.0172		0.1125	0.0172		0.1212	0.0815		0.1125	0.0172		0.1125	0.0172		0.1125	0.019		0.1125	0.0172		0.1038	0.0115		0.1038	0.0115
0.1139	0.0176		0.1139	0.0176		0.1139	0.0176		0.1139	0.0176		0.1139	0.0176		0.1226	0.1011		0.1139	0.0176		0.1139	0.0176		0.1139	0.0189		0.1139	0.0176		0.1052	0.0118		0.1052	0.0118
0.1153	0.0164		0.1153	0.0164		0.1153	0.0164		0.1153	0.0164		0.1153	0.0164		0.1239	0.1235		0.1153	0.0164		0.1153	0.0164		0.1153	0.0189		0.1153	0.0164		0.1066	0.0138		0.1066	0.0138
0.1167	0.0171		0.1167	0.0171		0.1167	0.0171		0.1167	0.0171		0.1167	0.0171		0.1253	0.157		0.1167	0.0171		0.1167	0.0171		0.1167	0.0209		0.1167	0.0171		0.1081	0.0131		0.1081	0.0131
0.1181	0.0178		0.1181	0.0178		0.1181	0.0178		0.1181	0.0178		0.1181	0.0178		0.1267	0.1778		0.1181	0.0178		0.1181	0.0178		0.1181	0.0214		0.1181	0.0178		0.1095	0.0156		0.1095	0.0156
0.1195	0.0192		0.1195	0.0192		0.1195	0.0192		0.1195	0.0192		0.1195	0.0192		0.1281	0.1773		0.1195	0.0192		0.1195	0.0192		0.1195	0.0256		0.1195	0.0192		0.1109	0.0145		0.1109	0.0145
0.1209	0.0203		0.1209	0.0203		0.1209	0.0203		0.1209	0.0203		0.1209	0.0203		0.1295	0.1693		0.1209	0.0203		0.1209	0.0203		0.1209	0.0246		0.1209	0.0203		0.1124	0.0152		0.1124	0.0152
0.1223	0.0214		0.1223	0.0214		0.1223	0.0214		0.1223	0.0214		0.1223	0.0214		0.1308	0.1505		0.1223	0.0214		0.1223	0.0214		0.1223	0.0265		0.1223	0.0214		0.1138	0.0162		0.1138	0.0162
0.1237	0.0213		0.1237	0.0213		0.1237	0.0213		0.1237	0.0213		0.1237	0.0213		0.1322	0.1337		0.1237	0.0213		0.1237	0.0213		0.1237	0.0287		0.1237	0.0213		0.1152	0.017		0.1152	0.017
0.1251	0.0223		0.1251	0.0223		0.1251	0.0223		0.1251	0.0223		0.1251	0.0223		0.1336	0.1083		0.1251	0.0223		0.1251	0.0223		0.1251	0.0281		0.1251	0.0223		0.1167	0.0196		0.1167	0.0196
0.1265	0.0222		0.1265	0.0222		0.1265	0.0222		0.1265	0.0222		0.1265	0.0222		0.135	0.0927		0.1265	0.0222		0.1265	0.0222		0.1265	0.0325		0.1265	0.0222		0.1181	0.0189		0.1181	0.0189
0.1279	0.0231		0.1279	0.0231		0.1279	0.0231		0.1279	0.0231		0.1279	0.0231		0.1364	0.0819		0.1279	0.0231		0.1279	0.0231		0.1279	0.0305		0.1279	0.0231		0.1195	0.0187		0.1195	0.0187
0.1294	0.0247		0.1294	0.0247		0.1294	0.0247		0.1294	0.0247		0.1294	0.0247		0.1378	0.0762		0.1294	0.0247		0.1294	0.0247		0.1294	0.0343		0.1294	0.0247		0.1209	0.0207		0.1209	0.0207
0.1308	0.0261		0.1308	0.0261		0.1308	0.0261		0.1308	0.0261		0.1308	0.0261		0.1391	0.0756		0.1308	0.0261		0.1308	0.0261		0.1308	0.0378		0.1308	0.0261		0.1224	0.0219		0.1224	0.0219
0.1322	0.027		0.1322	0.027		0.1322	0.027		0.1322	0.027		0.1322	0.027		0.1405	0.0772		0.1322	0.027		0.1322	0.027		0.1322	0.0358		0.1322	0.027		0.1238	0.0243		0.1238	0.0243
0.1336	0.0281		0.1336	0.0281		0.1336	0.0281		0.1336	0.0281		0.1336	0.0281		0.1419	0.0766		0.1336	0.0281		0.1336	0.0281		0.1336	0.0436		0.1336	0.0281		0.1252	0.0255		0.1252	0.0255
0.135	0.0301		0.135	0.0301		0.135	0.0301		0.135	0.0301		0.135	0.0301		0.1433	0.0814		0.135	0.0301		0.135	0.0301		0.135	0.0461		0.135	0.0301		0.1267	0.0252		0.1267	0.0252
0.1364	0.031		0.1364	0.031		0.1364	0.031		0.1364	0.031		0.1364	0.031		0.1447	0.1238		0.1364	0.031		0.1364	0.031		0.1364	0.0497		0.1364	0.031		0.1281	0.0274		0.1281	0.0274
0.1378	0.0336		0.1378	0.0336		0.1378	0.0336		0.1378	0.0336		0.1378	0.0336		0.146	0.3337		0.1378	0.0336		0.1378	0.0336		0.1378	0.0536		0.1378	0.0336		0.1295	0.0293		0.1295	0.0293
0.1392	0.0372		0.1392	0.0372		0.1392	0.0372		0.1392	0.0372		0.1392	0.0372		0.1474	0.8077		0.1392	0.0372		0.1392	0.0372		0.1392	0.0675		0.1392	0.0372		0.131	0.0283		0.131	0.0283
0.1406	0.0385		0.1406	0.0385		0.1406	0.0385		0.1406	0.0385		0.1406	0.0385		0.1488	0.6427		0.1406	0.0385		0.1406	0.0385		0.1406	0.1426		0.1406	0.0385		0.1324	0.033		0.1324	0.033
0.142	0.0413		0.142	0.0413		0.142	0.0413		0.142	0.0413		0.142	0.0413		0.1502	1.1972		0.142	0.0413		0.142	0.0413		0.142	0.3603		0.142	0.0413		0.1338	0.0332		0.1338	0.0332
0.1434	0.0497		0.1434	0.0497		0.1434	0.0497		0.1434	0.0497		0.1434	0.0497		0.1516	0.8435		0.1434	0.0497		0.1434	0.0497		0.1434	0.6159		0.1434	0.0497		0.1353	0.0367		0.1353	0.0367
0.1448	0.0627		0.1448	0.0627		0.1448	0.0627		0.1448	0.0627		0.1448	0.0627		0.153	0.6644		0.1448	0.0627		0.1448	0.0627		0.1448	0.6638		0.1448	0.0627		0.1367	0.04		0.1367	0.04
0.1462	0.1166		0.1462	0.1166		0.1462	0.1166		0.1462	0.1166		0.1462	0.1166		0.1543	0.6371		0.1462	0.1166		0.1462	0.1166		0.1462	0.5952		0.1462	0.1166		0.1381	0.0464		0.1381	0.0464
0.1476	0.257		0.1476	0.257		0.1476	0.257		0.1476	0.257		0.1476	0.257		0.1557	0.3291		0.1476	0.257		0.1476	0.257		0.1476	0.524		0.1476	0.257		0.1396	0.0701		0.1396	0.0701
0.1491	0.5081		0.1491	0.5081		0.1491	0.5081		0.1491	0.5081		0.1491	0.5081		0.1571	0.181		0.1491	0.5081		0.1491	0.5081		0.1491	0.3497		0.1491	0.5081		0.141	0.164		0.141	0.164
0.1505	0.8826		0.1505	0.8826		0.1505	0.8826		0.1505	0.8826		0.1505	0.8826		0.1585	0.0972		0.1505	0.8826		0.1505	0.8826		0.1505	0.2012		0.1505	0.8826		0.1424	0.4251		0.1424	0.4251
0.1519	1.2396		0.1519	1.2396		0.1519	1.2396		0.1519	1.2396		0.1519	1.2396		0.1599	0.0687		0.1519	1.2396		0.1519	1.2396		0.1519	0.1165		0.1519	1.2396		0.1439	0.6304		0.1439	0.6304
0.1533	1.2009		0.1533	1.2009		0.1533	1.2009		0.1533	1.2009		0.1533	1.2009		0.1612	0.0599		0.1533	1.2009		0.1533	1.2009		0.1533	0.0724		0.1533	1.2009		0.1453	0.8086		0.1453	0.8086
0.1547	1.0816		0.1547	1.0816		0.1547	1.0816		0.1547	1.0816		0.1547	1.0816		0.1626	0.0522		0.1547	1.0816		0.1547	1.0816		0.1547	0.0574		0.1547	1.0816		0.1467	0.7431		0.1467	0.7431
0.1561	0.7389		0.1561	0.7389		0.1561	0.7389		0.1561	0.7389		0.1561	0.7389		0.164	0.0469		0.1561	0.7389		0.1561	0.7389		0.1561	0.0551		0.1561	0.7389		0.1482	0.5545		0.1482	0.5545
0.1575	0.5507		0.1575	0.5507		0.1575	0.5507		0.1575	0.5507		0.1575	0.5507		0.1654	0.0459		0.1575	0.5507		0.1575	0.5507		0.1575	0.0488		0.1575	0.5507		0.1496	0.3635		0.1496	0.3635
0.1589	0.2853		0.1589	0.2853		0.1589	0.2853		0.1589	0.2853		0.1589	0.2853		0.1668	0.0426		0.1589	0.2853		0.1589	0.2853		0.1589	0.0473		0.1589	0.2853		0.151	0.1864		0.151	0.1864
0.1603	0.2018		0.1603	0.2018		0.1603	0.2018		0.1603	0.2018		0.1603	0.2018		0.1682	0.0474		0.1603	0.2018		0.1603	0.2018		0.1603	0.0486		0.1603	0.2018		0.1525	0.1033		0.1525	0.1033
0.1617	0.1003		0.1617	0.1003		0.1617	0.1003		0.1617	0.1003		0.1617	0.1003		0.1695	0.0482		0.1617	0.1003		0.1617	0.1003		0.1617	0.048		0.1617	0.1003		0.1539	0.0615		0.1539	0.0615
0.1631	0.0886		0.1631	0.0886		0.1631	0.0886		0.1631	0.0886		0.1631	0.0886		0.1709	0.0569		0.1631	0.0886		0.1631	0.0886		0.1631	0.0598		0.1631	0.0886		0.1553	0.0475		0.1553	0.0475
0.1645	0.0708		0.1645	0.0708		0.1645	0.0708		0.1645	0.0708		0.1645	0.0708		0.1723	0.0552		0.1645	0.0708		0.1645	0.0708		0.1645	0.0673		0.1645	0.0708		0.1568	0.0444		0.1568	0.0444
0.1659	0.0655		0.1659	0.0655		0.1659	0.0655		0.1659	0.0655		0.1659	0.0655		0.1737	0.0787		0.1659	0.0655		0.1659	0.0655		0.1659	0.1335		0.1659	0.0655		0.1582	0.0401		0.1582	0.0401
0.1673	0.0567		0.1673	0.0567		0.1673	0.0567		0.1673	0.0567		0.1673	0.0567		0.1751	0.0948		0.1673	0.0567		0.1673	0.0567		0.1673	0.1419		0.1673	0.0567		0.1596	0.0423		0.1596	0.0423
0.1687	0.0557		0.1687	0.0557		0.1687	0.0557		0.1687	0.0557		0.1687	0.0557		0.1764	0.0823		0.1687	0.0557		0.1687	0.0557		0.1687	0.1199		0.1687	0.0557		0.161	0.0397		0.161	0.0397
0.1702	0.0514		0.1702	0.0514		0.1702	0.0514		0.1702	0.0514		0.1702	0.0514		0.1778	0.0625		0.1702	0.0514		0.1702	0.0514		0.1702	0.1107		0.1702	0.0514		0.1625	0.0438		0.1625	0.0438
0.1716	0.05		0.1716	0.05		0.1716	0.05		0.1716	0.05		0.1716	0.05		0.1792	0.0572		0.1716	0.05		0.1716	0.05		0.1716	0.0737		0.1716	0.05		0.1639	0.056		0.1639	0.056
0.173	0.0476		0.173	0.0476		0.173	0.0476		0.173	0.0476		0.173	0.0476		0.1806	0.0348		0.173	0.0476		0.173	0.0476		0.173	0.052		0.173	0.0476		0.1653	0.0958		0.1653	0.0958
0.1744	0.0454		0.1744	0.0454		0.1744	0.0454		0.1744	0.0454		0.1744	0.0454		0.182	0.0276		0.1744	0.0454		0.1744	0.0454		0.1744	0.0393		0.1744	0.0454		0.1668	0.146		0.1668	0.146
0.1758	0.0436		0.1758	0.0436		0.1758	0.0436		0.1758	0.0436		0.1758	0.0436		0.1834	0.0247		0.1758	0.0436		0.1758	0.0436		0.1758	0.0328		0.1758	0.0436		0.1682	0.1376		0.1682	0.1376
0.1772	0.041		0.1772	0.041		0.1772	0.041		0.1772	0.041		0.1772	0.041		0.1847	0.0236		0.1772	0.041		0.1772	0.041		0.1772	0.0307		0.1772	0.041		0.1696	0.1194		0.1696	0.1194
0.1786	0.0411		0.1786	0.0411		0.1786	0.0411		0.1786	0.0411		0.1786	0.0411		0.1861	0.0232		0.1786	0.0411		0.1786	0.0411		0.1786	0.0269		0.1786	0.0411		0.1711	0.1038		0.1711	0.1038
0.18	0.0387		0.18	0.0387		0.18	0.0387		0.18	0.0387		0.18	0.0387		0.1875	0.0223		0.18	0.0387		0.18	0.0387		0.18	0.0289		0.18	0.0387		0.1725	0.0653		0.1725	0.0653
0.1814	0.0385		0.1814	0.0385		0.1814	0.0385		0.1814	0.0385		0.1814	0.0385		0.1889	0.0218		0.1814	0.0385		0.1814	0.0385		0.1814	0.027		0.1814	0.0385		0.1739	0.0439		0.1739	0.0439
0.1828	0.0366		0.1828	0.0366		0.1828	0.0366		0.1828	0.0366		0.1828	0.0366		0.1903	0.0207		0.1828	0.0366		0.1828	0.0366		0.1828	0.0252		0.1828	0.0366		0.1754	0.0327		0.1754	0.0327
0.1842	0.037		0.1842	0.037		0.1842	0.037		0.1842	0.037		0.1842	0.037		0.1917	0.0201		0.1842	0.037		0.1842	0.037		0.1842	0.0262		0.1842	0.037		0.1768	0.0263		0.1768	0.0263
0.1856	0.0353		0.1856	0.0353		0.1856	0.0353		0.1856	0.0353		0.1856	0.0353		0.193	0.0194		0.1856	0.0353		0.1856	0.0353		0.1856	0.0244		0.1856	0.0353		0.1782	0.0253		0.1782	0.0253
0.187	0.0353		0.187	0.0353		0.187	0.0353		0.187	0.0353		0.187	0.0353		0.1944	0.0203		0.187	0.0353		0.187	0.0353		0.187	0.0244		0.187	0.0353		0.1797	0.0221		0.1797	0.0221
0.1884	0.0325		0.1884	0.0325		0.1884	0.0325		0.1884	0.0325		0.1884	0.0325		0.1958	0.0192		0.1884	0.0325		0.1884	0.0325		0.1884	0.0232		0.1884	0.0325		0.1811	0.0212		0.1811	0.0212
0.1899	0.0332		0.1899	0.0332		0.1899	0.0332		0.1899	0.0332		0.1899	0.0332		0.1972	0.0191		0.1899	0.0332		0.1899	0.0332		0.1899	0.0228		0.1899	0.0332		0.1825	0.0217		0.1825	0.0217
0.1913	0.0322		0.1913	0.0322		0.1913	0.0322		0.1913	0.0322		0.1913	0.0322		0.1986	0.0179		0.1913	0.0322		0.1913	0.0322		0.1913	0.0224		0.1913	0.0322		0.184	0.0204		0.184	0.0204
0.1927	0.0315		0.1927	0.0315		0.1927	0.0315		0.1927	0.0315		0.1927	0.0315		0.1999	0.0179		0.1927	0.0315		0.1927	0.0315		0.1927	0.0219		0.1927	0.0315		0.1854	0.0192		0.1854	0.0192
0.1941	0.0313		0.1941	0.0313		0.1941	0.0313		0.1941	0.0313		0.1941	0.0313		0.2013	0.0162		0.1941	0.0313		0.1941	0.0313		0.1941	0.0205		0.1941	0.0313		0.1868	0.019		0.1868	0.019
0.1955	0.031		0.1955	0.031		0.1955	0.031		0.1955	0.031		0.1955	0.031		0.2027	0.0172		0.1955	0.031		0.1955	0.031		0.1955	0.0209		0.1955	0.031		0.1883	0.0187		0.1883	0.0187
0.1969	0.031		0.1969	0.031		0.1969	0.031		0.1969	0.031		0.1969	0.031		0.2041	0.0167		0.1969	0.031		0.1969	0.031		0.1969	0.0194		0.1969	0.031		0.1897	0.0186		0.1897	0.0186
0.1983	0.0303		0.1983	0.0303		0.1983	0.0303		0.1983	0.0303		0.1983	0.0303		0.2055	0.0156		0.1983	0.0303		0.1983	0.0303		0.1983	0.0212		0.1983	0.0303		0.1911	0.0189		0.1911	0.0189
0.1997	0.0295		0.1997	0.0295		0.1997	0.0295		0.1997	0.0295		0.1997	0.0295		0.2069	0.0163		0.1997	0.0295		0.1997	0.0295		0.1997	0.02		0.1997	0.0295		0.1926	0.0177		0.1926	0.0177
0.2011	0.0301		0.2011	0.0301		0.2011	0.0301		0.2011	0.0301		0.2011	0.0301		0.2082	0.0162		0.2011	0.0301		0.2011	0.0301		0.2011	0.02		0.2011	0.0301		0.194	0.0176		0.194	0.0176
0.2025	0.0287		0.2025	0.0287		0.2025	0.0287		0.2025	0.0287		0.2025	0.0287		0.2096	0.016		0.2025	0.0287		0.2025	0.0287		0.2025	0.02		0.2025	0.0287		0.1954	0.0177		0.1954	0.0177
0.2039	0.0292		0.2039	0.0292		0.2039	0.0292		0.2039	0.0292		0.2039	0.0292		0.211	0.0153		0.2039	0.0292		0.2039	0.0292		0.2039	0.018		0.2039	0.0292		0.1969	0.017		0.1969	0.017
0.2053	0.0274		0.2053	0.0274		0.2053	0.0274		0.2053	0.0274		0.2053	0.0274		0.2124	0.0154		0.2053	0.0274		0.2053	0.0274		0.2053	0.0182		0.2053	0.0274		0.1983	0.0161		0.1983	0.0161
0.2067	0.0288		0.2067	0.0288		0.2067	0.0288		0.2067	0.0288		0.2067	0.0288		0.2138	0.0143		0.2067	0.0288		0.2067	0.0288		0.2067	0.0175		0.2067	0.0288		0.1997	0.0164		0.1997	0.0164
0.2081	0.0267		0.2081	0.0267		0.2081	0.0267		0.2081	0.0267		0.2081	0.0267		0.2151	0.0138		0.2081	0.0267		0.2081	0.0267		0.2081	0.0187		0.2081	0.0267		0.2011	0.0159		0.2011	0.0159
0.2096	0.0268		0.2096	0.0268		0.2096	0.0268		0.2096	0.0268		0.2096	0.0268		0.2165	0.0141		0.2096	0.0268		0.2096	0.0268		0.2096	0.0194		0.2096	0.0268		0.2026	0.0158		0.2026	0.0158
0.211	0.0275		0.211	0.0275		0.211	0.0275		0.211	0.0275		0.211	0.0275		0.2179	0.0132		0.211	0.0275		0.211	0.0275		0.211	0.0188		0.211	0.0275		0.204	0.0157		0.204	0.0157
0.2124	0.027		0.2124	0.027		0.2124	0.027		0.2124	0.027		0.2124	0.027		0.2193	0.013		0.2124	0.027		0.2124	0.027		0.2124	0.0166		0.2124	0.027		0.2054	0.0148		0.2054	0.0148
0.2138	0.0253		0.2138	0.0253		0.2138	0.0253		0.2138	0.0253		0.2138	0.0253		0.2207	0.0129		0.2138	0.0253		0.2138	0.0253		0.2138	0.0191		0.2138	0.0253		0.2069	0.015		0.2069	0.015
0.2152	0.0254		0.2152	0.0254		0.2152	0.0254		0.2152	0.0254		0.2152	0.0254		0.2221	0.0126		0.2152	0.0254		0.2152	0.0254		0.2152	0.017		0.2152	0.0254		0.2083	0.0151		0.2083	0.0151
0.2166	0.0257		0.2166	0.0257		0.2166	0.0257		0.2166	0.0257		0.2166	0.0257		0.2234	0.0116		0.2166	0.0257		0.2166	0.0257		0.2166	0.0158		0.2166	0.0257		0.2097	0.0139		0.2097	0.0139
0.218	0.0256		0.218	0.0256		0.218	0.0256		0.218	0.0256		0.218	0.0256		0.2248	0.0129		0.218	0.0256		0.218	0.0256		0.218	0.017		0.218	0.0256		0.2112	0.0142		0.2112	0.0142
0.2194	0.0262		0.2194	0.0262		0.2194	0.0262		0.2194	0.0262		0.2194	0.0262		0.2262	0.0134		0.2194	0.0262		0.2194	0.0262		0.2194	0.0207		0.2194	0.0262		0.2126	0.0139		0.2126	0.0139
0.2208	0.0247		0.2208	0.0247		0.2208	0.0247		0.2208	0.0247		0.2208	0.0247		0.2276	0.0137		0.2208	0.0247		0.2208	0.0247		0.2208	0.0201		0.2208	0.0247		0.214	0.0143		0.214	0.0143
0.2222	0.0254		0.2222	0.0254		0.2222	0.0254		0.2222	0.0254		0.2222	0.0254		0.229	0.0139		0.2222	0.0254		0.2222	0.0254		0.2222	0.0227		0.2222	0.0254		0.2155	0.0134		0.2155	0.0134
0.2236	0.0244		0.2236	0.0244		0.2236	0.0244		0.2236	0.0244		0.2236	0.0244		0.2303	0.0148		0.2236	0.0244		0.2236	0.0244		0.2236	0.0191		0.2236	0.0244		0.2169	0.0131		0.2169	0.0131
0.225	0.0237		0.225	0.0237		0.225	0.0237		0.225	0.0237		0.225	0.0237		0.2317	0.0135		0.225	0.0237		0.225	0.0237		0.225	0.0184		0.225	0.0237		0.2183	0.0141		0.2183	0.0141
0.2264	0.0226		0.2264	0.0226		0.2264	0.0226		0.2264	0.0226		0.2264	0.0226		0.2331	0.0128		0.2264	0.0226		0.2264	0.0226		0.2264	0.0183		0.2264	0.0226		0.2198	0.014		0.2198	0.014
0.2278	0.0241		0.2278	0.0241		0.2278	0.0241		0.2278	0.0241		0.2278	0.0241		0.2345	0.0128		0.2278	0.0241		0.2278	0.0241		0.2278	0.0162		0.2278	0.0241		0.2212	0.0159		0.2212	0.0159
0.2293	0.0234		0.2293	0.0234		0.2293	0.0234		0.2293	0.0234		0.2293	0.0234		0.2359	0.0113		0.2293	0.0234		0.2293	0.0234		0.2293	0.0149		0.2293	0.0234		0.2226	0.0164		0.2226	0.0164
0.2307	0.0227		0.2307	0.0227		0.2307	0.0227		0.2307	0.0227		0.2307	0.0227		0.2373	0.0111		0.2307	0.0227		0.2307	0.0227		0.2307	0.0159		0.2307	0.0227		0.2241	0.0154		0.2241	0.0154
0.2321	0.0217		0.2321	0.0217		0.2321	0.0217		0.2321	0.0217		0.2321	0.0217		0.2386	0.0113		0.2321	0.0217		0.2321	0.0217		0.2321	0.016		0.2321	0.0217		0.2255	0.0152		0.2255	0.0152
0.2335	0.0222		0.2335	0.0222		0.2335	0.0222		0.2335	0.0222		0.2335	0.0222		0.24	0.0114		0.2335	0.0222		0.2335	0.0222		0.2335	0.0162		0.2335	0.0222		0.2269	0.0138		0.2269	0.0138
0.2349	0.022		0.2349	0.022		0.2349	0.022		0.2349	0.022		0.2349	0.022		0.2414	0.012		0.2349	0.022		0.2349	0.022		0.2349	0.017		0.2349	0.022		0.2284	0.0134		0.2284	0.0134
0.2363	0.0218		0.2363	0.0218		0.2363	0.0218		0.2363	0.0218		0.2363	0.0218		0.2428	0.0112		0.2363	0.0218		0.2363	0.0218		0.2363	0.0195		0.2363	0.0218		0.2298	0.0124		0.2298	0.0124
0.2377	0.0223		0.2377	0.0223		0.2377	0.0223		0.2377	0.0223		0.2377	0.0223		0.2442	0.011		0.2377	0.0223		0.2377	0.0223		0.2377	0.0198		0.2377	0.0223		0.2312	0.012		0.2312	0.012
0.2391	0.0213		0.2391	0.0213		0.2391	0.0213		0.2391	0.0213		0.2391	0.0213		0.2455	0.0125		0.2391	0.0213		0.2391	0.0213		0.2391	0.0239		0.2391	0.0213		0.2327	0.0122		0.2327	0.0122
0.2405	0.0216		0.2405	0.0216		0.2405	0.0216		0.2405	0.0216		0.2405	0.0216		0.2469	0.0117		0.2405	0.0216		0.2405	0.0216		0.2405	0.0196		0.2405	0.0216		0.2341	0.0116		0.2341	0.0116
0.2419	0.0208		0.2419	0.0208		0.2419	0.0208		0.2419	0.0208		0.2419	0.0208		0.2483	0.0115		0.2419	0.0208		0.2419	0.0208		0.2419	0.0176		0.2419	0.0208		0.2355	0.0133		0.2355	0.0133
0.2433	0.0198		0.2433	0.0198		0.2433	0.0198		0.2433	0.0198		0.2433	0.0198		0.2497	0.0124		0.2433	0.0198		0.2433	0.0198		0.2433	0.0168		0.2433	0.0198		0.237	0.0141		0.237	0.0141
0.2447	0.02		0.2447	0.02		0.2447	0.02		0.2447	0.02		0.2447	0.02		0.2511	0.0111		0.2447	0.02		0.2447	0.02		0.2447	0.0133		0.2447	0.02		0.2384	0.0136		0.2384	0.0136
0.2461	0.0213		0.2461	0.0213		0.2461	0.0213		0.2461	0.0213		0.2461	0.0213		0.2525	0.0106		0.2461	0.0213		0.2461	0.0213		0.2461	0.0138		0.2461	0.0213		0.2398	0.0133		0.2398	0.0133
0.2475	0.0207		0.2475	0.0207		0.2475	0.0207		0.2475	0.0207		0.2475	0.0207		0.2538	0.0111		0.2475	0.0207		0.2475	0.0207		0.2475	0.0149		0.2475	0.0207		0.2412	0.0131		0.2412	0.0131
0.2489	0.021		0.2489	0.021		0.2489	0.021		0.2489	0.021		0.2489	0.021		0.2552	0.0107		0.2489	0.021		0.2489	0.021		0.2489	0.0147		0.2489	0.021		0.2427	0.0128		0.2427	0.0128
0.2504	0.0197		0.2504	0.0197		0.2504	0.0197		0.2504	0.0197		0.2504	0.0197		0.2566	0.0103		0.2504	0.0197		0.2504	0.0197		0.2504	0.0147		0.2504	0.0197		0.2441	0.0108		0.2441	0.0108
0.2518	0.0203		0.2518	0.0203		0.2518	0.0203		0.2518	0.0203		0.2518	0.0203		0.258	0.0105		0.2518	0.0203		0.2518	0.0203		0.2518	0.0137		0.2518	0.0203		0.2455	0.0113		0.2455	0.0113
0.2532	0.02		0.2532	0.02		0.2532	0.02		0.2532	0.02		0.2532	0.02		0.2594	0.0095382		0.2532	0.02		0.2532	0.02		0.2532	0.0145		0.2532	0.02		0.247	0.0108		0.247	0.0108
0.2546	0.0203		0.2546	0.0203		0.2546	0.0203		0.2546	0.0203		0.2546	0.0203		0.2607	0.0096039		0.2546	0.0203		0.2546	0.0203		0.2546	0.0132		0.2546	0.0203		0.2484	0.0108		0.2484	0.0108
0.256	0.0199		0.256	0.0199		0.256	0.0199		0.256	0.0199		0.256	0.0199		0.2621	0.0098572		0.256	0.0199		0.256	0.0199		0.256	0.014		0.256	0.0199		0.2498	0.0114		0.2498	0.0114
0.2574	0.0204		0.2574	0.0204		0.2574	0.0204		0.2574	0.0204		0.2574	0.0204		0.2635	0.0098962		0.2574	0.0204		0.2574	0.0204		0.2574	0.014		0.2574	0.0204		0.2513	0.0105		0.2513	0.0105
0.2588	0.0187		0.2588	0.0187		0.2588	0.0187		0.2588	0.0187		0.2588	0.0187		0.2649	0.0096725		0.2588	0.0187		0.2588	0.0187		0.2588	0.0146		0.2588	0.0187		0.2527	0.0106		0.2527	0.0106
0.2602	0.0187		0.2602	0.0187		0.2602	0.0187		0.2602	0.0187		0.2602	0.0187		0.2663	0.0094324		0.2602	0.0187		0.2602	0.0187		0.2602	0.0139		0.2602	0.0187		0.2541	0.0102		0.2541	0.0102
0.2616	0.0188		0.2616	0.0188		0.2616	0.0188		0.2616	0.0188		0.2616	0.0188		0.2677	0.0092201		0.2616	0.0188		0.2616	0.0188		0.2616	0.0156		0.2616	0.0188		0.2556	0.0098993		0.2556	0.0098993
0.263	0.0181		0.263	0.0181		0.263	0.0181		0.263	0.0181		0.263	0.0181		0.269	0.0091856		0.263	0.0181		0.263	0.0181		0.263	0.017		0.263	0.0181		0.257	0.0105		0.257	0.0105
0.2644	0.0191		0.2644	0.0191		0.2644	0.0191		0.2644	0.0191		0.2644	0.0191		0.2704	0.0097556		0.2644	0.0191		0.2644	0.0191		0.2644	0.0192		0.2644	0.0191		0.2584	0.0111		0.2584	0.0111
0.2658	0.0188		0.2658	0.0188		0.2658	0.0188		0.2658	0.0188		0.2658	0.0188		0.2718	0.009521		0.2658	0.0188		0.2658	0.0188		0.2658	0.0183		0.2658	0.0188		0.2599	0.0101		0.2599	0.0101
0.2672	0.0187		0.2672	0.0187		0.2672	0.0187		0.2672	0.0187		0.2672	0.0187		0.2732	0.0096096		0.2672	0.0187		0.2672	0.0187		0.2672	0.019		0.2672	0.0187		0.2613	0.0105		0.2613	0.0105
0.2686	0.019		0.2686	0.019		0.2686	0.019		0.2686	0.019		0.2686	0.019		0.2746	0.0101		0.2686	0.019		0.2686	0.019		0.2686	0.0175		0.2686	0.019		0.2627	0.0111		0.2627	0.0111
0.2701	0.0191		0.2701	0.0191		0.2701	0.0191		0.2701	0.0191		0.2701	0.0191		0.2759	0.0095529		0.2701	0.0191		0.2701	0.0191		0.2701	0.0165		0.2701	0.0191		0.2642	0.0128		0.2642	0.0128
0.2715	0.0183		0.2715	0.0183		0.2715	0.0183		0.2715	0.0183		0.2715	0.0183		0.2773	0.0089039		0.2715	0.0183		0.2715	0.0183		0.2715	0.0144		0.2715	0.0183		0.2656	0.012		0.2656	0.012
0.2729	0.0179		0.2729	0.0179		0.2729	0.0179		0.2729	0.0179		0.2729	0.0179		0.2787	0.0087916		0.2729	0.0179		0.2729	0.0179		0.2729	0.0159		0.2729	0.0179		0.267	0.013		0.267	0.013
0.2743	0.0179		0.2743	0.0179		0.2743	0.0179		0.2743	0.0179		0.2743	0.0179		0.2801	0.0096268		0.2743	0.0179		0.2743	0.0179		0.2743	0.0154		0.2743	0.0179		0.2685	0.013		0.2685	0.013
0.2757	0.0189		0.2757	0.0189		0.2757	0.0189		0.2757	0.0189		0.2757	0.0189		0.2815	0.0089091		0.2757	0.0189		0.2757	0.0189		0.2757	0.0184		0.2757	0.0189		0.2699	0.0128		0.2699	0.0128
0.2771	0.0173		0.2771	0.0173		0.2771	0.0173		0.2771	0.0173		0.2771	0.0173		0.2829	0.0088341		0.2771	0.0173		0.2771	0.0173		0.2771	0.0214		0.2771	0.0173		0.2713	0.0117		0.2713	0.0117
0.2785	0.0179		0.2785	0.0179		0.2785	0.0179		0.2785	0.0179		0.2785	0.0179		0.2842	0.0086376		0.2785	0.0179		0.2785	0.0179		0.2785	0.0224		0.2785	0.0179		0.2728	0.0103		0.2728	0.0103
0.2799	0.018		0.2799	0.018		0.2799	0.018		0.2799	0.018		0.2799	0.018		0.2856	0.0092675		0.2799	0.018		0.2799	0.018		0.2799	0.0227		0.2799	0.018		0.2742	0.0102		0.2742	0.0102
0.2813	0.0186		0.2813	0.0186		0.2813	0.0186		0.2813	0.0186		0.2813	0.0186		0.287	0.0093238		0.2813	0.0186		0.2813	0.0186		0.2813	0.0189		0.2813	0.0186		0.2756	0.0112		0.2756	0.0112
0.2827	0.0181		0.2827	0.0181		0.2827	0.0181		0.2827	0.0181		0.2827	0.0181		0.2884	0.0106		0.2827	0.0181		0.2827	0.0181		0.2827	0.0156		0.2827	0.0181		0.2771	0.0116		0.2771	0.0116
0.2841	0.0171		0.2841	0.0171		0.2841	0.0171		0.2841	0.0171		0.2841	0.0171		0.2898	0.0096898		0.2841	0.0171		0.2841	0.0171		0.2841	0.0143		0.2841	0.0171		0.2785	0.0125		0.2785	0.0125
0.2855	0.017		0.2855	0.017		0.2855	0.017		0.2855	0.017		0.2855	0.017		0.2911	0.0102		0.2855	0.017		0.2855	0.017		0.2855	0.0138		0.2855	0.017		0.2799	0.013		0.2799	0.013
0.2869	0.0169		0.2869	0.0169		0.2869	0.0169		0.2869	0.0169		0.2869	0.0169		0.2925	0.0093358		0.2869	0.0169		0.2869	0.0169		0.2869	0.0134		0.2869	0.0169		0.2813	0.0132		0.2813	0.0132
0.2883	0.0175		0.2883	0.0175		0.2883	0.0175		0.2883	0.0175		0.2883	0.0175		0.2939	0.0093732		0.2883	0.0175		0.2883	0.0175		0.2883	0.0135		0.2883	0.0175		0.2828	0.0126		0.2828	0.0126
0.2898	0.0177		0.2898	0.0177		0.2898	0.0177		0.2898	0.0177		0.2898	0.0177		0.2953	0.0083304		0.2898	0.0177		0.2898	0.0177		0.2898	0.0125		0.2898	0.0177		0.2842	0.0122		0.2842	0.0122
0.2912	0.018		0.2912	0.018		0.2912	0.018		0.2912	0.018		0.2912	0.018		0.2967	0.0083295		0.2912	0.018		0.2912	0.018		0.2912	0.0129		0.2912	0.018		0.2856	0.0102		0.2856	0.0102
0.2926	0.0175		0.2926	0.0175		0.2926	0.0175		0.2926	0.0175		0.2926	0.0175		0.2981	0.009155		0.2926	0.0175		0.2926	0.0175		0.2926	0.0129		0.2926	0.0175		0.2871	0.00902		0.2871	0.00902
0.294	0.0182		0.294	0.0182		0.294	0.0182		0.294	0.0182		0.294	0.0182		0.2994	0.0084466		0.294	0.0182		0.294	0.0182		0.294	0.0122		0.294	0.0182		0.2885	0.0091098		0.2885	0.0091098
0.2954	0.0194		0.2954	0.0194		0.2954	0.0194		0.2954	0.0194		0.2954	0.0194		0.3008	0.0081754		0.2954	0.0194		0.2954	0.0194		0.2954	0.0118		0.2954	0.0194		0.2899	0.0090267		0.2899	0.0090267
0.2968	0.0185		0.2968	0.0185		0.2968	0.0185		0.2968	0.0185		0.2968	0.0185		0.3022	0.0083693		0.2968	0.0185		0.2968	0.0185		0.2968	0.0113		0.2968	0.0185		0.2914	0.0090683		0.2914	0.0090683
0.2982	0.02		0.2982	0.02		0.2982	0.02		0.2982	0.02		0.2982	0.02		0.3036	0.00818		0.2982	0.02		0.2982	0.02		0.2982	0.0107		0.2982	0.02		0.2928	0.009199		0.2928	0.009199
0.2996	0.0227		0.2996	0.0227		0.2996	0.0227		0.2996	0.0227		0.2996	0.0227		0.305	0.0078243		0.2996	0.0227		0.2996	0.0227		0.2996	0.0103		0.2996	0.0227		0.2942	0.0086687		0.2942	0.0086687
0.301	0.0264		0.301	0.0264		0.301	0.0264		0.301	0.0264		0.301	0.0264		0.3063	0.0079833		0.301	0.0264		0.301	0.0264		0.301	0.0105		0.301	0.0264		0.2957	0.0090367		0.2957	0.0090367
0.3024	0.0324		0.3024	0.0324		0.3024	0.0324		0.3024	0.0324		0.3024	0.0324		0.3077	0.0078835		0.3024	0.0324		0.3024	0.0324		0.3024	0.0111		0.3024	0.0324		0.2971	0.0088518		0.2971	0.0088518
0.3038	0.0348		0.3038	0.0348		0.3038	0.0348		0.3038	0.0348		0.3038	0.0348		0.3091	0.0074463		0.3038	0.0348		0.3038	0.0348		0.3038	0.0104		0.3038	0.0348		0.2985	0.0082701		0.2985	0.0082701
0.3052	0.0374		0.3052	0.0374		0.3052	0.0374		0.3052	0.0374		0.3052	0.0374		0.3105	0.0069232		0.3052	0.0374		0.3052	0.0374		0.3052	0.0101		0.3052	0.0374		0.3	0.0082654		0.3	0.0082654
0.3066	0.034		0.3066	0.034		0.3066	0.034		0.3066	0.034		0.3066	0.034		0.3119	0.0074895		0.3066	0.034		0.3066	0.034		0.3066	0.0095861		0.3066	0.034		0.3014	0.0082368		0.3014	0.0082368
0.308	0.0311		0.308	0.0311		0.308	0.0311		0.308	0.0311		0.308	0.0311		0.3133	0.0076278		0.308	0.0311		0.308	0.0311		0.308	0.0097095		0.308	0.0311		0.3028	0.007632		0.3028	0.007632
0.3095	0.0247		0.3095	0.0247		0.3095	0.0247		0.3095	0.0247		0.3095	0.0247		0.3146	0.0078191		0.3095	0.0247		0.3095	0.0247		0.3095	0.0093903		0.3095	0.0247		0.3043	0.0079715		0.3043	0.0079715
0.3109	0.0237		0.3109	0.0237		0.3109	0.0237		0.3109	0.0237		0.3109	0.0237		0.316	0.0074674		0.3109	0.0237		0.3109	0.0237		0.3109	0.0097501		0.3109	0.0237		0.3057	0.0084199		0.3057	0.0084199
0.3123	0.0191		0.3123	0.0191		0.3123	0.0191		0.3123	0.0191		0.3123	0.0191		0.3174	0.0075315		0.3123	0.0191		0.3123	0.0191		0.3123	0.0095106		0.3123	0.0191		0.3071	0.0077706		0.3071	0.0077706
0.3137	0.0183		0.3137	0.0183		0.3137	0.0183		0.3137	0.0183		0.3137	0.0183		0.3188	0.0076691		0.3137	0.0183		0.3137	0.0183		0.3137	0.0086861		0.3137	0.0183		0.3086	0.0072828		0.3086	0.0072828
0.3151	0.0167		0.3151	0.0167		0.3151	0.0167		0.3151	0.0167		0.3151	0.0167		0.3202	0.0075786		0.3151	0.0167		0.3151	0.0167		0.3151	0.0083931		0.3151	0.0167		0.31	0.0073474		0.31	0.0073474
0.3165	0.0157		0.3165	0.0157		0.3165	0.0157		0.3165	0.0157		0.3165	0.0157		0.3216	0.0071014		0.3165	0.0157		0.3165	0.0157		0.3165	0.0080724		0.3165	0.0157		0.3114	0.0072753		0.3114	0.0072753
0.3179	0.0152		0.3179	0.0152		0.3179	0.0152		0.3179	0.0152		0.3179	0.0152		0.3229	0.0069427		0.3179	0.0152		0.3179	0.0152		0.3179	0.0090037		0.3179	0.0152		0.3129	0.0075809		0.3129	0.0075809
0.3193	0.0157		0.3193	0.0157		0.3193	0.0157		0.3193	0.0157		0.3193	0.0157		0.3243	0.0071055		0.3193	0.0157		0.3193	0.0157		0.3193	0.0091394		0.3193	0.0157		0.3143	0.0072867		0.3143	0.0072867
0.3207	0.0147		0.3207	0.0147		0.3207	0.0147		0.3207	0.0147		0.3207	0.0147		0.3257	0.0068508		0.3207	0.0147		0.3207	0.0147		0.3207	0.0090347		0.3207	0.0147		0.3157	0.0065398		0.3157	0.0065398
0.3221	0.0141		0.3221	0.0141		0.3221	0.0141		0.3221	0.0141		0.3221	0.0141		0.3271	0.0068083		0.3221	0.0141		0.3221	0.0141		0.3221	0.0078248		0.3221	0.0141		0.3172	0.0071088		0.3172	0.0071088
0.3235	0.014		0.3235	0.014		0.3235	0.014		0.3235	0.014		0.3235	0.014		0.3285	0.0065524		0.3235	0.014		0.3235	0.014		0.3235	0.0075753		0.3235	0.014		0.3186	0.0067431		0.3186	0.0067431
0.3249	0.0137		0.3249	0.0137		0.3249	0.0137		0.3249	0.0137		0.3249	0.0137		0.3298	0.0065123		0.3249	0.0137		0.3249	0.0137		0.3249	0.0087354		0.3249	0.0137		0.32	0.0070461		0.32	0.0070461
0.3263	0.014		0.3263	0.014		0.3263	0.014		0.3263	0.014		0.3263	0.014		0.3312	0.0070463		0.3263	0.014		0.3263	0.014		0.3263	0.0081959		0.3263	0.014		0.3214	0.0070715		0.3214	0.0070715
0.3277	0.0136		0.3277	0.0136		0.3277	0.0136		0.3277	0.0136		0.3277	0.0136		0.3326	0.0068007		0.3277	0.0136		0.3277	0.0136		0.3277	0.0083471		0.3277	0.0136		0.3229	0.006748		0.3229	0.006748
0.3292	0.0131		0.3292	0.0131		0.3292	0.0131		0.3292	0.0131		0.3292	0.0131		0.334	0.0073971		0.3292	0.0131		0.3292	0.0131		0.3292	0.0080276		0.3292	0.0131		0.3243	0.007202		0.3243	0.007202
0.3306	0.0134		0.3306	0.0134		0.3306	0.0134		0.3306	0.0134		0.3306	0.0134		0.3354	0.007574		0.3306	0.0134		0.3306	0.0134		0.3306	0.0077547		0.3306	0.0134		0.3257	0.0069601		0.3257	0.0069601
0.332	0.0126		0.332	0.0126		0.332	0.0126		0.332	0.0126		0.332	0.0126		0.3368	0.0068403		0.332	0.0126		0.332	0.0126		0.332	0.0085694		0.332	0.0126		0.3272	0.0066533		0.3272	0.0066533
0.3334	0.0139		0.3334	0.0139		0.3334	0.0139		0.3334	0.0139		0.3334	0.0139		0.3381	0.0067077		0.3334	0.0139		0.3334	0.0139		0.3334	0.0080591		0.3334	0.0139		0.3286	0.0071157		0.3286	0.0071157
0.3348	0.0121		0.3348	0.0121		0.3348	0.0121		0.3348	0.0121		0.3348	0.0121		0.3395	0.0068154		0.3348	0.0121		0.3348	0.0121		0.3348	0.0080764		0.3348	0.0121		0.33	0.0065541		0.33	0.0065541
0.3362	0.013		0.3362	0.013		0.3362	0.013		0.3362	0.013		0.3362	0.013		0.3409	0.007275		0.3362	0.013		0.3362	0.013		0.3362	0.0077394		0.3362	0.013		0.3315	0.0069812		0.3315	0.0069812
0.3376	0.0124		0.3376	0.0124		0.3376	0.0124		0.3376	0.0124		0.3376	0.0124		0.3423	0.0065594		0.3376	0.0124		0.3376	0.0124		0.3376	0.0076244		0.3376	0.0124		0.3329	0.0070424		0.3329	0.0070424
0.339	0.0128		0.339	0.0128		0.339	0.0128		0.339	0.0128		0.339	0.0128		0.3437	0.0071635		0.339	0.0128		0.339	0.0128		0.339	0.0079818		0.339	0.0128		0.3343	0.0068202		0.3343	0.0068202
0.3404	0.0128		0.3404	0.0128		0.3404	0.0128		0.3404	0.0128		0.3404	0.0128		0.345	0.0068648		0.3404	0.0128		0.3404	0.0128		0.3404	0.0073743		0.3404	0.0128		0.3358	0.0066491		0.3358	0.0066491
0.3418	0.0126		0.3418	0.0126		0.3418	0.0126		0.3418	0.0126		0.3418	0.0126		0.3464	0.0067111		0.3418	0.0126		0.3418	0.0126		0.3418	0.0077778		0.3418	0.0126		0.3372	0.0068196		0.3372	0.0068196
0.3432	0.0125		0.3432	0.0125		0.3432	0.0125		0.3432	0.0125		0.3432	0.0125		0.3478	0.0068715		0.3432	0.0125		0.3432	0.0125		0.3432	0.0080899		0.3432	0.0125		0.3386	0.0067501		0.3386	0.0067501
0.3446	0.0125		0.3446	0.0125		0.3446	0.0125		0.3446	0.0125		0.3446	0.0125		0.3492	0.0067882		0.3446	0.0125		0.3446	0.0125		0.3446	0.0076122		0.3446	0.0125		0.3401	0.0067351		0.3401	0.0067351
0.346	0.0121		0.346	0.0121		0.346	0.0121		0.346	0.0121		0.346	0.0121		0.3506	0.0065963		0.346	0.0121		0.346	0.0121		0.346	0.007677		0.346	0.0121		0.3415	0.0066188		0.3415	0.0066188
0.3474	0.0127		0.3474	0.0127		0.3474	0.0127		0.3474	0.0127		0.3474	0.0127		0.352	0.0066775		0.3474	0.0127		0.3474	0.0127		0.3474	0.0079233		0.3474	0.0127		0.3429	0.0063612		0.3429	0.0063612
0.3488	0.0122		0.3488	0.0122		0.3488	0.0122		0.3488	0.0122		0.3488	0.0122		0.3533	0.0068981		0.3488	0.0122		0.3488	0.0122		0.3488	0.0082079		0.3488	0.0122		0.3444	0.0067209		0.3444	0.0067209
0.3503	0.0119		0.3503	0.0119		0.3503	0.0119		0.3503	0.0119		0.3503	0.0119		0.3547	0.0069		0.3503	0.0119		0.3503	0.0119		0.3503	0.0080711		0.3503	0.0119		0.3458	0.006825		0.3458	0.006825
0.3517	0.0122		0.3517	0.0122		0.3517	0.0122		0.3517	0.0122		0.3517	0.0122		0.3561	0.0066762		0.3517	0.0122		0.3517	0.0122		0.3517	0.0079287		0.3517	0.0122		0.3472	0.0067511		0.3472	0.0067511
0.3531	0.0119		0.3531	0.0119		0.3531	0.0119		0.3531	0.0119		0.3531	0.0119		0.3575	0.0072598		0.3531	0.0119		0.3531	0.0119		0.3531	0.0081406		0.3531	0.0119		0.3487	0.006424		0.3487	0.006424
0.3545	0.0123		0.3545	0.0123		0.3545	0.0123		0.3545	0.0123		0.3545	0.0123		0.3589	0.0073233		0.3545	0.0123		0.3545	0.0123		0.3545	0.0084135		0.3545	0.0123		0.3501	0.0069471		0.3501	0.0069471
0.3559	0.0118		0.3559	0.0118		0.3559	0.0118		0.3559	0.0118		0.3559	0.0118		0.3602	0.0071869		0.3559	0.0118		0.3559	0.0118		0.3559	0.0071581		0.3559	0.0118		0.3515	0.0066937		0.3515	0.0066937
0.3573	0.0123		0.3573	0.0123		0.3573	0.0123		0.3573	0.0123		0.3573	0.0123		0.3616	0.0075122		0.3573	0.0123		0.3573	0.0123		0.3573	0.0074821		0.3573	0.0123		0.353	0.0063543		0.353	0.0063543
0.3587	0.0119		0.3587	0.0119		0.3587	0.0119		0.3587	0.0119		0.3587	0.0119		0.363	0.0067192		0.3587	0.0119		0.3587	0.0119		0.3587	0.0077627		0.3587	0.0119		0.3544	0.0068293		0.3544	0.0068293
0.3601	0.012		0.3601	0.012		0.3601	0.012		0.3601	0.012		0.3601	0.012		0.3644	0.0067756		0.3601	0.012		0.3601	0.012		0.3601	0.0079116		0.3601	0.012		0.3558	0.0065885		0.3558	0.0065885
0.3615	0.0119		0.3615	0.0119		0.3615	0.0119		0.3615	0.0119		0.3615	0.0119		0.3658	0.0067768		0.3615	0.0119		0.3615	0.0119		0.3615	0.0073697		0.3615	0.0119		0.3573	0.0062413		0.3573	0.0062413
0.3629	0.0123		0.3629	0.0123		0.3629	0.0123		0.3629	0.0123		0.3629	0.0123		0.3672	0.0066218		0.3629	0.0123		0.3629	0.0123		0.3629	0.0081498		0.3629	0.0123		0.3587	0.0060741		0.3587	0.0060741
0.3643	0.0123		0.3643	0.0123		0.3643	0.0123		0.3643	0.0123		0.3643	0.0123		0.3685	0.0070789		0.3643	0.0123		0.3643	0.0123		0.3643	0.0078962		0.3643	0.0123		0.3601	0.006653		0.3601	0.006653
0.3657	0.0119		0.3657	0.0119		0.3657	0.0119		0.3657	0.0119		0.3657	0.0119		0.3699	0.0067223		0.3657	0.0119		0.3657	0.0119		0.3657	0.0074032		0.3657	0.0119		0.3616	0.0065936		0.3616	0.0065936
0.3671	0.012		0.3671	0.012		0.3671	0.012		0.3671	0.012		0.3671	0.012		0.3713	0.007338		0.3671	0.012		0.3671	0.012		0.3671	0.0073641		0.3671	0.012		0.363	0.0063692		0.363	0.0063692
0.3685	0.0122		0.3685	0.0122		0.3685	0.0122		0.3685	0.0122		0.3685	0.0122		0.3727	0.0071456		0.3685	0.0122		0.3685	0.0122		0.3685	0.0080924		0.3685	0.0122		0.3644	0.0066438		0.3644	0.0066438
0.37	0.0119		0.37	0.0119		0.37	0.0119		0.37	0.0119		0.37	0.0119		0.3741	0.0070724		0.37	0.0119		0.37	0.0119		0.37	0.0075163		0.37	0.0119		0.3658	0.0063853		0.3658	0.0063853
0.3714	0.0119		0.3714	0.0119		0.3714	0.0119		0.3714	0.0119		0.3714	0.0119		0.3754	0.0070185		0.3714	0.0119		0.3714	0.0119		0.3714	0.0082497		0.3714	0.0119		0.3673	0.0069698		0.3673	0.0069698
0.3728	0.0118		0.3728	0.0118		0.3728	0.0118		0.3728	0.0118		0.3728	0.0118		0.3768	0.0071038		0.3728	0.0118		0.3728	0.0118		0.3728	0.0075915		0.3728	0.0118		0.3687	0.0069653		0.3687	0.0069653
0.3742	0.0116		0.3742	0.0116		0.3742	0.0116		0.3742	0.0116		0.3742	0.0116		0.3782	0.0069148		0.3742	0.0116		0.3742	0.0116		0.3742	0.0072858		0.3742	0.0116		0.3701	0.0063915		0.3701	0.0063915
0.3756	0.0118		0.3756	0.0118		0.3756	0.0118		0.3756	0.0118		0.3756	0.0118		0.3796	0.0070296		0.3756	0.0118		0.3756	0.0118		0.3756	0.0075019		0.3756	0.0118		0.3716	0.0070388		0.3716	0.0070388
0.377	0.0116		0.377	0.0116		0.377	0.0116		0.377	0.0116		0.377	0.0116		0.381	0.0068754		0.377	0.0116		0.377	0.0116		0.377	0.0073717		0.377	0.0116		0.373	0.0063537		0.373	0.0063537
0.3784	0.0121		0.3784	0.0121		0.3784	0.0121		0.3784	0.0121		0.3784	0.0121		0.3824	0.0071965		0.3784	0.0121		0.3784	0.0121		0.3784	0.0078516		0.3784	0.0121		0.3744	0.006562		0.3744	0.006562
0.3798	0.012		0.3798	0.012		0.3798	0.012		0.3798	0.012		0.3798	0.012		0.3837	0.0065484		0.3798	0.012		0.3798	0.012		0.3798	0.0077125		0.3798	0.012		0.3759	0.0062113		0.3759	0.0062113
0.3812	0.012		0.3812	0.012		0.3812	0.012		0.3812	0.012		0.3812	0.012		0.3851	0.0068255		0.3812	0.012		0.3812	0.012		0.3812	0.0073866		0.3812	0.012		0.3773	0.0063397		0.3773	0.0063397
0.3826	0.0119		0.3826	0.0119		0.3826	0.0119		0.3826	0.0119		0.3826	0.0119		0.3865	0.0063342		0.3826	0.0119		0.3826	0.0119		0.3826	0.0078931		0.3826	0.0119		0.3787	0.0065778		0.3787	0.0065778
0.384	0.0113		0.384	0.0113		0.384	0.0113		0.384	0.0113		0.384	0.0113		0.3879	0.0064595		0.384	0.0113		0.384	0.0113		0.384	0.0081251		0.384	0.0113		0.3802	0.0062502		0.3802	0.0062502
0.3854	0.0117		0.3854	0.0117		0.3854	0.0117		0.3854	0.0117		0.3854	0.0117		0.3893	0.0065484		0.3854	0.0117		0.3854	0.0117		0.3854	0.0074731		0.3854	0.0117		0.3816	0.0062309		0.3816	0.0062309
0.3868	0.0121		0.3868	0.0121		0.3868	0.0121		0.3868	0.0121		0.3868	0.0121		0.3906	0.006479		0.3868	0.0121		0.3868	0.0121		0.3868	0.0073715		0.3868	0.0121		0.383	0.006406		0.383	0.006406
0.3882	0.0122		0.3882	0.0122		0.3882	0.0122		0.3882	0.0122		0.3882	0.0122		0.392	0.0064524		0.3882	0.0122		0.3882	0.0122		0.3882	0.0074853		0.3882	0.0122		0.3845	0.0061825		0.3845	0.0061825
0.3897	0.0118		0.3897	0.0118		0.3897	0.0118		0.3897	0.0118		0.3897	0.0118		0.3934	0.0063249		0.3897	0.0118		0.3897	0.0118		0.3897	0.0080118		0.3897	0.0118		0.3859	0.0063549		0.3859	0.0063549
0.3911	0.0113		0.3911	0.0113		0.3911	0.0113		0.3911	0.0113		0.3911	0.0113		0.3948	0.0064838		0.3911	0.0113		0.3911	0.0113		0.3911	0.0072004		0.3911	0.0113		0.3873	0.0063898		0.3873	0.0063898
0.3925	0.0114		0.3925	0.0114		0.3925	0.0114		0.3925	0.0114		0.3925	0.0114		0.3962	0.0068276		0.3925	0.0114		0.3925	0.0114		0.3925	0.0071816		0.3925	0.0114		0.3888	0.0065507		0.3888	0.0065507
0.3939	0.0121		0.3939	0.0121		0.3939	0.0121		0.3939	0.0121		0.3939	0.0121		0.3976	0.0067298		0.3939	0.0121		0.3939	0.0121		0.3939	0.0073997		0.3939	0.0121		0.3902	0.0064249		0.3902	0.0064249
0.3953	0.0115		0.3953	0.0115		0.3953	0.0115		0.3953	0.0115		0.3953	0.0115		0.3989	0.0060333		0.3953	0.0115		0.3953	0.0115		0.3953	0.0073318		0.3953	0.0115		0.3916	0.0065264		0.3916	0.0065264
0.3967	0.0114		0.3967	0.0114		0.3967	0.0114		0.3967	0.0114		0.3967	0.0114		0.4003	0.0064262		0.3967	0.0114		0.3967	0.0114		0.3967	0.0081738		0.3967	0.0114		0.3931	0.0065976		0.3931	0.0065976
0.3981	0.0114		0.3981	0.0114		0.3981	0.0114		0.3981	0.0114		0.3981	0.0114		0.4017	0.0064881		0.3981	0.0114		0.3981	0.0114		0.3981	0.0076673		0.3981	0.0114		0.3945	0.0070377		0.3945	0.0070377
0.3995	0.011		0.3995	0.011		0.3995	0.011		0.3995	0.011		0.3995	0.011		0.4031	0.0062081		0.3995	0.011		0.3995	0.011		0.3995	0.0073614		0.3995	0.011		0.3959	0.0066711		0.3959	0.0066711
0.4009	0.0108		0.4009	0.0108		0.4009	0.0108		0.4009	0.0108		0.4009	0.0108		0.4045	0.0062868		0.4009	0.0108		0.4009	0.0108		0.4009	0.0079391		0.4009	0.0108		0.3974	0.0062686		0.3974	0.0062686
0.4023	0.0119		0.4023	0.0119		0.4023	0.0119		0.4023	0.0119		0.4023	0.0119		0.4058	0.0067946		0.4023	0.0119		0.4023	0.0119		0.4023	0.0077486		0.4023	0.0119		0.3988	0.0062671		0.3988	0.0062671
0.4037	0.0113		0.4037	0.0113		0.4037	0.0113		0.4037	0.0113		0.4037	0.0113		0.4072	0.0066759		0.4037	0.0113		0.4037	0.0113		0.4037	0.0076234		0.4037	0.0113		0.4002	0.0062801		0.4002	0.0062801
0.4051	0.011		0.4051	0.011		0.4051	0.011		0.4051	0.011		0.4051	0.011		0.4086	0.0065184		0.4051	0.011		0.4051	0.011		0.4051	0.0072507		0.4051	0.011		0.4017	0.006553		0.4017	0.006553
0.4065	0.0116		0.4065	0.0116		0.4065	0.0116		0.4065	0.0116		0.4065	0.0116		0.41	0.0062352		0.4065	0.0116		0.4065	0.0116		0.4065	0.0076326		0.4065	0.0116		0.4031	0.0066746		0.4031	0.0066746
0.4079	0.0116		0.4079	0.0116		0.4079	0.0116		0.4079	0.0116		0.4079	0.0116		0.4114	0.0066264		0.4079	0.0116		0.4079	0.0116		0.4079	0.007197		0.4079	0.0116		0.4045	0.0064582		0.4045	0.0064582
0.4094	0.0119		0.4094	0.0119		0.4094	0.0119		0.4094	0.0119		0.4094	0.0119		0.4128	0.0066122		0.4094	0.0119		0.4094	0.0119		0.4094	0.0070204		0.4094	0.0119		0.4059	0.0066469		0.4059	0.0066469
0.4108	0.011		0.4108	0.011		0.4108	0.011		0.4108	0.011		0.4108	0.011		0.4141	0.0067056		0.4108	0.011		0.4108	0.011		0.4108	0.0074545		0.4108	0.011		0.4074	0.0067877		0.4074	0.0067877
0.4122	0.0116		0.4122	0.0116		0.4122	0.0116		0.4122	0.0116		0.4122	0.0116		0.4155	0.0065043		0.4122	0.0116		0.4122	0.0116		0.4122	0.0073704		0.4122	0.0116		0.4088	0.0065504		0.4088	0.0065504
0.4136	0.0123		0.4136	0.0123		0.4136	0.0123		0.4136	0.0123		0.4136	0.0123		0.4169	0.0066035		0.4136	0.0123		0.4136	0.0123		0.4136	0.0076483		0.4136	0.0123		0.4102	0.0063669		0.4102	0.0063669
0.415	0.0115		0.415	0.0115		0.415	0.0115		0.415	0.0115		0.415	0.0115		0.4183	0.0063835		0.415	0.0115		0.415	0.0115		0.415	0.0075811		0.415	0.0115		0.4117	0.0066658		0.4117	0.0066658
0.4164	0.012		0.4164	0.012		0.4164	0.012		0.4164	0.012		0.4164	0.012		0.4197	0.0069394		0.4164	0.012		0.4164	0.012		0.4164	0.0076034		0.4164	0.012		0.4131	0.006941		0.4131	0.006941
0.4178	0.0115		0.4178	0.0115		0.4178	0.0115		0.4178	0.0115		0.4178	0.0115		0.421	0.0062721		0.4178	0.0115		0.4178	0.0115		0.4178	0.0075525		0.4178	0.0115		0.4145	0.0068333		0.4145	0.0068333
0.4192	0.0121		0.4192	0.0121		0.4192	0.0121		0.4192	0.0121		0.4192	0.0121		0.4224	0.0065182		0.4192	0.0121		0.4192	0.0121		0.4192	0.0077794		0.4192	0.0121		0.416	0.0073911		0.416	0.0073911
0.4206	0.0117		0.4206	0.0117		0.4206	0.0117		0.4206	0.0117		0.4206	0.0117		0.4238	0.006603		0.4206	0.0117		0.4206	0.0117		0.4206	0.0076266		0.4206	0.0117		0.4174	0.0066612		0.4174	0.0066612
0.422	0.012		0.422	0.012		0.422	0.012		0.422	0.012		0.422	0.012		0.4252	0.0063998		0.422	0.012		0.422	0.012		0.422	0.008361		0.422	0.012		0.4188	0.0067383		0.4188	0.0067383
0.4234	0.0117		0.4234	0.0117		0.4234	0.0117		0.4234	0.0117		0.4234	0.0117		0.4266	0.0071396		0.4234	0.0117		0.4234	0.0117		0.4234	0.0072718		0.4234	0.0117		0.4203	0.0068948		0.4203	0.0068948
0.4248	0.012		0.4248	0.012		0.4248	0.012		0.4248	0.012		0.4248	0.012		0.428	0.0069274		0.4248	0.012		0.4248	0.012		0.4248	0.0075206		0.4248	0.012		0.4217	0.0069261		0.4217	0.0069261
0.4262	0.0118		0.4262	0.0118		0.4262	0.0118		0.4262	0.0118		0.4262	0.0118		0.4293	0.0064592		0.4262	0.0118		0.4262	0.0118		0.4262	0.0074216		0.4262	0.0118		0.4231	0.0068216		0.4231	0.0068216
0.4276	0.0121		0.4276	0.0121		0.4276	0.0121		0.4276	0.0121		0.4276	0.0121		0.4307	0.0068566		0.4276	0.0121		0.4276	0.0121		0.4276	0.0070856		0.4276	0.0121		0.4246	0.0064574		0.4246	0.0064574
0.4291	0.0123		0.4291	0.0123		0.4291	0.0123		0.4291	0.0123		0.4291	0.0123		0.4321	0.0067037		0.4291	0.0123		0.4291	0.0123		0.4291	0.0076366		0.4291	0.0123		0.426	0.0068296		0.426	0.0068296
0.4305	0.0123		0.4305	0.0123		0.4305	0.0123		0.4305	0.0123		0.4305	0.0123		0.4335	0.0064519		0.4305	0.0123		0.4305	0.0123		0.4305	0.007691		0.4305	0.0123		0.4274	0.0066625		0.4274	0.0066625
0.4319	0.0119		0.4319	0.0119		0.4319	0.0119		0.4319	0.0119		0.4319	0.0119		0.4349	0.0072183		0.4319	0.0119		0.4319	0.0119		0.4319	0.0076909		0.4319	0.0119		0.4289	0.0067384		0.4289	0.0067384
0.4333	0.0112		0.4333	0.0112		0.4333	0.0112		0.4333	0.0112		0.4333	0.0112		0.4362	0.0069686		0.4333	0.0112		0.4333	0.0112		0.4333	0.0069159		0.4333	0.0112		0.4303	0.0061908		0.4303	0.0061908
0.4347	0.012		0.4347	0.012		0.4347	0.012		0.4347	0.012		0.4347	0.012		0.4376	0.0069579		0.4347	0.012		0.4347	0.012		0.4347	0.0075079		0.4347	0.012		0.4317	0.0060361		0.4317	0.0060361
0.4361	0.0123		0.4361	0.0123		0.4361	0.0123		0.4361	0.0123		0.4361	0.0123		0.439	0.0069856		0.4361	0.0123		0.4361	0.0123		0.4361	0.0082433		0.4361	0.0123		0.4332	0.0064		0.4332	0.0064
0.4375	0.0121		0.4375	0.0121		0.4375	0.0121		0.4375	0.0121		0.4375	0.0121		0.4404	0.0066149		0.4375	0.0121		0.4375	0.0121		0.4375	0.0080849		0.4375	0.0121		0.4346	0.0058706		0.4346	0.0058706
0.4389	0.0117		0.4389	0.0117		0.4389	0.0117		0.4389	0.0117		0.4389	0.0117		0.4418	0.0065103		0.4389	0.0117		0.4389	0.0117		0.4389	0.006835		0.4389	0.0117		0.436	0.0065795		0.436	0.0065795
0.4403	0.0118		0.4403	0.0118		0.4403	0.0118		0.4403	0.0118		0.4403	0.0118		0.4432	0.0062103		0.4403	0.0118		0.4403	0.0118		0.4403	0.0076448		0.4403	0.0118		0.4375	0.0066113		0.4375	0.0066113
0.4417	0.0123		0.4417	0.0123		0.4417	0.0123		0.4417	0.0123		0.4417	0.0123		0.4445	0.0071093		0.4417	0.0123		0.4417	0.0123		0.4417	0.0078402		0.4417	0.0123		0.4389	0.0064257		0.4389	0.0064257
0.4431	0.0121		0.4431	0.0121		0.4431	0.0121		0.4431	0.0121		0.4431	0.0121		0.4459	0.0066442		0.4431	0.0121		0.4431	0.0121		0.4431	0.0075515		0.4431	0.0121		0.4403	0.0064342		0.4403	0.0064342
0.4445	0.0123		0.4445	0.0123		0.4445	0.0123		0.4445	0.0123		0.4445	0.0123		0.4473	0.0066968		0.4445	0.0123		0.4445	0.0123		0.4445	0.0076658		0.4445	0.0123		0.4418	0.0065421		0.4418	0.0065421
0.4459	0.0126		0.4459	0.0126		0.4459	0.0126		0.4459	0.0126		0.4459	0.0126		0.4487	0.0065725		0.4459	0.0126		0.4459	0.0126		0.4459	0.0072056		0.4459	0.0126		0.4432	0.0066124		0.4432	0.0066124
0.4473	0.0134		0.4473	0.0134		0.4473	0.0134		0.4473	0.0134		0.4473	0.0134		0.4501	0.0065161		0.4473	0.0134		0.4473	0.0134		0.4473	0.0071205		0.4473	0.0134		0.4446	0.0064782		0.4446	0.0064782
0.4487	0.0151		0.4487	0.0151		0.4487	0.0151		0.4487	0.0151		0.4487	0.0151		0.4514	0.0068944		0.4487	0.0151		0.4487	0.0151		0.4487	0.0073779		0.4487	0.0151		0.446	0.006552		0.446	0.006552
0.4502	0.0173		0.4502	0.0173		0.4502	0.0173		0.4502	0.0173		0.4502	0.0173		0.4528	0.006549		0.4502	0.0173		0.4502	0.0173		0.4502	0.0074503		0.4502	0.0173		0.4475	0.0063507		0.4475	0.0063507
0.4516	0.0229		0.4516	0.0229		0.4516	0.0229		0.4516	0.0229		0.4516	0.0229		0.4542	0.0058489		0.4516	0.0229		0.4516	0.0229		0.4516	0.0072444		0.4516	0.0229		0.4489	0.0061585		0.4489	0.0061585
0.453	0.0267		0.453	0.0267		0.453	0.0267		0.453	0.0267		0.453	0.0267		0.4556	0.0067383		0.453	0.0267		0.453	0.0267		0.453	0.0075793		0.453	0.0267		0.4503	0.006592		0.4503	0.006592
0.4544	0.03		0.4544	0.03		0.4544	0.03		0.4544	0.03		0.4544	0.03		0.457	0.0067707		0.4544	0.03		0.4544	0.03		0.4544	0.007211		0.4544	0.03		0.4518	0.0063476		0.4518	0.0063476
0.4558	0.0264		0.4558	0.0264		0.4558	0.0264		0.4558	0.0264		0.4558	0.0264		0.4584	0.0067136		0.4558	0.0264		0.4558	0.0264		0.4558	0.0078728		0.4558	0.0264		0.4532	0.0065628		0.4532	0.0065628
0.4572	0.0231		0.4572	0.0231		0.4572	0.0231		0.4572	0.0231		0.4572	0.0231		0.4597	0.0065903		0.4572	0.0231		0.4572	0.0231		0.4572	0.0070939		0.4572	0.0231		0.4546	0.0060513		0.4546	0.0060513
0.4586	0.0201		0.4586	0.0201		0.4586	0.0201		0.4586	0.0201		0.4586	0.0201		0.4611	0.0067353		0.4586	0.0201		0.4586	0.0201		0.4586	0.0074308		0.4586	0.0201		0.4561	0.0066618		0.4561	0.0066618
0.46	0.0172		0.46	0.0172		0.46	0.0172		0.46	0.0172		0.46	0.0172		0.4625	0.0064749		0.46	0.0172		0.46	0.0172		0.46	0.0077266		0.46	0.0172		0.4575	0.0061266		0.4575	0.0061266
0.4614	0.015		0.4614	0.015		0.4614	0.015		0.4614	0.015		0.4614	0.015		0.4639	0.0067944		0.4614	0.015		0.4614	0.015		0.4614	0.0073377		0.4614	0.015		0.4589	0.0061631		0.4589	0.0061631
0.4628	0.014		0.4628	0.014		0.4628	0.014		0.4628	0.014		0.4628	0.014		0.4653	0.0065685		0.4628	0.014		0.4628	0.014		0.4628	0.0071542		0.4628	0.014		0.4604	0.0067762		0.4604	0.0067762
0.4642	0.0135		0.4642	0.0135		0.4642	0.0135		0.4642	0.0135		0.4642	0.0135		0.4667	0.0059958		0.4642	0.0135		0.4642	0.0135		0.4642	0.0071551		0.4642	0.0135		0.4618	0.0060881		0.4618	0.0060881
0.4656	0.013		0.4656	0.013		0.4656	0.013		0.4656	0.013		0.4656	0.013		0.468	0.0067217		0.4656	0.013		0.4656	0.013		0.4656	0.0083557		0.4656	0.013		0.4632	0.0061579		0.4632	0.0061579
0.467	0.0128		0.467	0.0128		0.467	0.0128		0.467	0.0128		0.467	0.0128		0.4694	0.0063719		0.467	0.0128		0.467	0.0128		0.467	0.0069961		0.467	0.0128		0.4647	0.0067995		0.4647	0.0067995
0.4684	0.0125		0.4684	0.0125		0.4684	0.0125		0.4684	0.0125		0.4684	0.0125		0.4708	0.0063165		0.4684	0.0125		0.4684	0.0125		0.4684	0.0070455		0.4684	0.0125		0.4661	0.0066834		0.4661	0.0066834
0.4699	0.0125		0.4699	0.0125		0.4699	0.0125		0.4699	0.0125		0.4699	0.0125		0.4722	0.0063238		0.4699	0.0125		0.4699	0.0125		0.4699	0.0065558		0.4699	0.0125		0.4675	0.0063531		0.4675	0.0063531
0.4713	0.0121		0.4713	0.0121		0.4713	0.0121		0.4713	0.0121		0.4713	0.0121		0.4736	0.0061815		0.4713	0.0121		0.4713	0.0121		0.4713	0.0073185		0.4713	0.0121		0.469	0.0066115		0.469	0.0066115
0.4727	0.0121		0.4727	0.0121		0.4727	0.0121		0.4727	0.0121		0.4727	0.0121		0.4749	0.0066658		0.4727	0.0121		0.4727	0.0121		0.4727	0.0064487		0.4727	0.0121		0.4704	0.0060324		0.4704	0.0060324
0.4741	0.012		0.4741	0.012		0.4741	0.012		0.4741	0.012		0.4741	0.012		0.4763	0.0064637		0.4741	0.012		0.4741	0.012		0.4741	0.0072228		0.4741	0.012		0.4718	0.0061564		0.4718	0.0061564
0.4755	0.0129		0.4755	0.0129		0.4755	0.0129		0.4755	0.0129		0.4755	0.0129		0.4777	0.0064711		0.4755	0.0129		0.4755	0.0129		0.4755	0.0076977		0.4755	0.0129		0.4733	0.0058817		0.4733	0.0058817
0.4769	0.0122		0.4769	0.0122		0.4769	0.0122		0.4769	0.0122		0.4769	0.0122		0.4791	0.006721		0.4769	0.0122		0.4769	0.0122		0.4769	0.007116		0.4769	0.0122		0.4747	0.006092		0.4747	0.006092
0.4783	0.013		0.4783	0.013		0.4783	0.013		0.4783	0.013		0.4783	0.013		0.4805	0.0063901		0.4783	0.013		0.4783	0.013		0.4783	0.007805		0.4783	0.013		0.4761	0.0064124		0.4761	0.0064124
0.4797	0.0125		0.4797	0.0125		0.4797	0.0125		0.4797	0.0125		0.4797	0.0125		0.4819	0.0062097		0.4797	0.0125		0.4797	0.0125		0.4797	0.007278		0.4797	0.0125		0.4776	0.0064728		0.4776	0.0064728
0.4811	0.012		0.4811	0.012		0.4811	0.012		0.4811	0.012		0.4811	0.012		0.4832	0.0059928		0.4811	0.012		0.4811	0.012		0.4811	0.0068112		0.4811	0.012		0.479	0.0064364		0.479	0.0064364
0.4825	0.0126		0.4825	0.0126		0.4825	0.0126		0.4825	0.0126		0.4825	0.0126		0.4846	0.0067223		0.4825	0.0126		0.4825	0.0126		0.4825	0.0080657		0.4825	0.0126		0.4804	0.0060251		0.4804	0.0060251
0.4839	0.0127		0.4839	0.0127		0.4839	0.0127		0.4839	0.0127		0.4839	0.0127		0.486	0.0067031		0.4839	0.0127		0.4839	0.0127		0.4839	0.0071721		0.4839	0.0127		0.4819	0.0067611		0.4819	0.0067611
0.4853	0.0127		0.4853	0.0127		0.4853	0.0127		0.4853	0.0127		0.4853	0.0127		0.4874	0.0073401		0.4853	0.0127		0.4853	0.0127		0.4853	0.0071158		0.4853	0.0127		0.4833	0.0064858		0.4833	0.0064858
0.4867	0.0118		0.4867	0.0118		0.4867	0.0118		0.4867	0.0118		0.4867	0.0118		0.4888	0.0064109		0.4867	0.0118		0.4867	0.0118		0.4867	0.0077957		0.4867	0.0118		0.4847	0.006447		0.4847	0.006447
0.4881	0.0117		0.4881	0.0117		0.4881	0.0117		0.4881	0.0117		0.4881	0.0117		0.4901	0.0066263		0.4881	0.0117		0.4881	0.0117		0.4881	0.0080462		0.4881	0.0117		0.4861	0.0062249		0.4861	0.0062249
0.4896	0.0125		0.4896	0.0125		0.4896	0.0125		0.4896	0.0125		0.4896	0.0125		0.4915	0.0064731		0.4896	0.0125		0.4896	0.0125		0.4896	0.0064401		0.4896	0.0125		0.4876	0.0062487		0.4876	0.0062487
0.491	0.012		0.491	0.012		0.491	0.012		0.491	0.012		0.491	0.012		0.4929	0.0070555		0.491	0.012		0.491	0.012		0.491	0.0078505		0.491	0.012		0.489	0.0059428		0.489	0.0059428
0.4924	0.0124		0.4924	0.0124		0.4924	0.0124		0.4924	0.0124		0.4924	0.0124		0.4943	0.0067028		0.4924	0.0124		0.4924	0.0124		0.4924	0.0068816		0.4924	0.0124		0.4904	0.0060871		0.4904	0.0060871
0.4938	0.0123		0.4938	0.0123		0.4938	0.0123		0.4938	0.0123		0.4938	0.0123		0.4957	0.0065554		0.4938	0.0123		0.4938	0.0123		0.4938	0.0074176		0.4938	0.0123		0.4919	0.0058229		0.4919	0.0058229
0.4952	0.0115		0.4952	0.0115		0.4952	0.0115		0.4952	0.0115		0.4952	0.0115		0.4971	0.0063378		0.4952	0.0115		0.4952	0.0115		0.4952	0.007307		0.4952	0.0115		0.4933	0.0061464		0.4933	0.0061464
0.4966	0.012		0.4966	0.012		0.4966	0.012		0.4966	0.012		0.4966	0.012		0.4984	0.0068154		0.4966	0.012		0.4966	0.012		0.4966	0.0068533		0.4966	0.012		0.4947	0.0058887		0.4947	0.0058887
0.498	0.0117		0.498	0.0117		0.498	0.0117		0.498	0.0117		0.498	0.0117		0.4998	0.0061751		0.498	0.0117		0.498	0.0117		0.498	0.0066181		0.498	0.0117		0.4962	0.0060195		0.4962	0.0060195
0.4994	0.0113		0.4994	0.0113		0.4994	0.0113		0.4994	0.0113		0.4994	0.0113		0.5012	0.0066322		0.4994	0.0113		0.4994	0.0113		0.4994	0.0077174		0.4994	0.0113		0.4976	0.0052326		0.4976	0.0052326
0.5008	0.0119		0.5008	0.0119		0.5008	0.0119		0.5008	0.0119		0.5008	0.0119		0.5026	0.006863		0.5008	0.0119		0.5008	0.0119		0.5008	0.0064062		0.5008	0.0119		0.499	0.0057911		0.499	0.0057911
0.5022	0.0121		0.5022	0.0121		0.5022	0.0121		0.5022	0.0121		0.5022	0.0121		0.504	0.0066227		0.5022	0.0121		0.5022	0.0121		0.5022	0.0079385		0.5022	0.0121		0.5005	0.0059206		0.5005	0.0059206
0.5036	0.012		0.5036	0.012		0.5036	0.012		0.5036	0.012		0.5036	0.012		0.5053	0.0065552		0.5036	0.012		0.5036	0.012		0.5036	0.0074977		0.5036	0.012		0.5019	0.0063792		0.5019	0.0063792
0.505	0.0114		0.505	0.0114		0.505	0.0114		0.505	0.0114		0.505	0.0114		0.5067	0.0073552		0.505	0.0114		0.505	0.0114		0.505	0.0074423		0.505	0.0114		0.5033	0.0065296		0.5033	0.0065296
0.5064	0.0121		0.5064	0.0121		0.5064	0.0121		0.5064	0.0121		0.5064	0.0121		0.5081	0.0076587		0.5064	0.0121		0.5064	0.0121		0.5064	0.0077431		0.5064	0.0121		0.5048	0.0061501		0.5048	0.0061501
0.5078	0.0117		0.5078	0.0117		0.5078	0.0117		0.5078	0.0117		0.5078	0.0117		0.5095	0.0084172		0.5078	0.0117		0.5078	0.0117		0.5078	0.007483		0.5078	0.0117		0.5062	0.0068573		0.5062	0.0068573
0.5093	0.012		0.5093	0.012		0.5093	0.012		0.5093	0.012		0.5093	0.012		0.5109	0.0085809		0.5093	0.012		0.5093	0.012		0.5093	0.0080114		0.5093	0.012		0.5076	0.0070989		0.5076	0.0070989
0.5107	0.0111		0.5107	0.0111		0.5107	0.0111		0.5107	0.0111		0.5107	0.0111		0.5123	0.0080112		0.5107	0.0111		0.5107	0.0111		0.5107	0.0088981		0.5107	0.0111		0.5091	0.0069312		0.5091	0.0069312
0.5121	0.0122		0.5121	0.0122		0.5121	0.0122		0.5121	0.0122		0.5121	0.0122		0.5136	0.0076339		0.5121	0.0122		0.5121	0.0122		0.5121	0.0084891		0.5121	0.0122		0.5105	0.0077593		0.5105	0.0077593
0.5135	0.0121		0.5135	0.0121		0.5135	0.0121		0.5135	0.0121		0.5135	0.0121		0.515	0.0079239		0.5135	0.0121		0.5135	0.0121		0.5135	0.0087309		0.5135	0.0121		0.5119	0.0072828		0.5119	0.0072828
0.5149	0.0118		0.5149	0.0118		0.5149	0.0118		0.5149	0.0118		0.5149	0.0118		0.5164	0.0083187		0.5149	0.0118		0.5149	0.0118		0.5149	0.0078395		0.5149	0.0118		0.5134	0.008423		0.5134	0.008423
0.5163	0.0119		0.5163	0.0119		0.5163	0.0119		0.5163	0.0119		0.5163	0.0119		0.5178	0.0077808		0.5163	0.0119		0.5163	0.0119		0.5163	0.0088987		0.5163	0.0119		0.5148	0.0070611		0.5148	0.0070611
0.5177	0.0125		0.5177	0.0125		0.5177	0.0125		0.5177	0.0125		0.5177	0.0125		0.5192	0.0080993		0.5177	0.0125		0.5177	0.0125		0.5177	0.007952		0.5177	0.0125		0.5162	0.0075535		0.5162	0.0075535
0.5191	0.0115		0.5191	0.0115		0.5191	0.0115		0.5191	0.0115		0.5191	0.0115		0.5205	0.0070923		0.5191	0.0115		0.5191	0.0115		0.5191	0.0076416		0.5191	0.0115		0.5177	0.0075821		0.5177	0.0075821
0.5205	0.012		0.5205	0.012		0.5205	0.012		0.5205	0.012		0.5205	0.012		0.5219	0.0065223		0.5205	0.012		0.5205	0.012		0.5205	0.00762		0.5205	0.012		0.5191	0.0070359		0.5191	0.0070359
0.5219	0.0122		0.5219	0.0122		0.5219	0.0122		0.5219	0.0122		0.5219	0.0122		0.5233	0.0060572		0.5219	0.0122		0.5219	0.0122		0.5219	0.0068811		0.5219	0.0122		0.5205	0.0060049		0.5205	0.0060049
0.5233	0.0112		0.5233	0.0112		0.5233	0.0112		0.5233	0.0112		0.5233	0.0112		0.5247	0.0059151		0.5233	0.0112		0.5233	0.0112		0.5233	0.0072817		0.5233	0.0112		0.522	0.0063247		0.522	0.0063247
0.5247	0.0113		0.5247	0.0113		0.5247	0.0113		0.5247	0.0113		0.5247	0.0113		0.5261	0.0059875		0.5247	0.0113		0.5247	0.0113		0.5247	0.007017		0.5247	0.0113		0.5234	0.0061733		0.5234	0.0061733
0.5261	0.0109		0.5261	0.0109		0.5261	0.0109		0.5261	0.0109		0.5261	0.0109		0.5275	0.0058846		0.5261	0.0109		0.5261	0.0109		0.5261	0.0080785		0.5261	0.0109		0.5248	0.0062732		0.5248	0.0062732
0.5275	0.0117		0.5275	0.0117		0.5275	0.0117		0.5275	0.0117		0.5275	0.0117		0.5288	0.006802		0.5275	0.0117		0.5275	0.0117		0.5275	0.0071857		0.5275	0.0117		0.5262	0.0056363		0.5262	0.0056363
0.5289	0.0106		0.5289	0.0106		0.5289	0.0106		0.5289	0.0106		0.5289	0.0106		0.5302	0.0064653		0.5289	0.0106		0.5289	0.0106		0.5289	0.0073201		0.5289	0.0106		0.5277	0.0063759		0.5277	0.0063759
0.5304	0.0111		0.5304	0.0111		0.5304	0.0111		0.5304	0.0111		0.5304	0.0111		0.5316	0.0061427		0.5304	0.0111		0.5304	0.0111		0.5304	0.0084682		0.5304	0.0111		0.5291	0.0058284		0.5291	0.0058284
0.5318	0.0126		0.5318	0.0126		0.5318	0.0126		0.5318	0.0126		0.5318	0.0126		0.533	0.0070536		0.5318	0.0126		0.5318	0.0126		0.5318	0.0075741		0.5318	0.0126		0.5305	0.0051577		0.5305	0.0051577
0.5332	0.0121		0.5332	0.0121		0.5332	0.0121		0.5332	0.0121		0.5332	0.0121		0.5344	0.0061528		0.5332	0.0121		0.5332	0.0121		0.5332	0.0073834		0.5332	0.0121		0.532	0.0061463		0.532	0.0061463
0.5346	0.0119		0.5346	0.0119		0.5346	0.0119		0.5346	0.0119		0.5346	0.0119		0.5357	0.0060097		0.5346	0.0119		0.5346	0.0119		0.5346	0.0075197		0.5346	0.0119		0.5334	0.006422		0.5334	0.006422
0.536	0.0117		0.536	0.0117		0.536	0.0117		0.536	0.0117		0.536	0.0117		0.5371	0.005938		0.536	0.0117		0.536	0.0117		0.536	0.0081992		0.536	0.0117		0.5348	0.0055361		0.5348	0.0055361
0.5374	0.0127		0.5374	0.0127		0.5374	0.0127		0.5374	0.0127		0.5374	0.0127		0.5385	0.0068701		0.5374	0.0127		0.5374	0.0127		0.5374	0.0089015		0.5374	0.0127		0.5363	0.0059348		0.5363	0.0059348
0.5388	0.0138		0.5388	0.0138		0.5388	0.0138		0.5388	0.0138		0.5388	0.0138		0.5399	0.0061962		0.5388	0.0138		0.5388	0.0138		0.5388	0.0060595		0.5388	0.0138		0.5377	0.0061463		0.5377	0.0061463
0.5402	0.014		0.5402	0.014		0.5402	0.014		0.5402	0.014		0.5402	0.014		0.5413	0.0070707		0.5402	0.014		0.5402	0.014		0.5402	0.0072598		0.5402	0.014		0.5391	0.0064356		0.5391	0.0064356
0.5416	0.013		0.5416	0.013		0.5416	0.013		0.5416	0.013		0.5416	0.013		0.5427	0.0058327		0.5416	0.013		0.5416	0.013		0.5416	0.0070083		0.5416	0.013		0.5406	0.0064718		0.5406	0.0064718
0.543	0.0117		0.543	0.0117		0.543	0.0117		0.543	0.0117		0.543	0.0117		0.544	0.0059665		0.543	0.0117		0.543	0.0117		0.543	0.0070234		0.543	0.0117		0.542	0.0057773		0.542	0.0057773
0.5444	0.0122		0.5444	0.0122		0.5444	0.0122		0.5444	0.0122		0.5444	0.0122		0.5454	0.0059924		0.5444	0.0122		0.5444	0.0122		0.5444	0.0073355		0.5444	0.0122		0.5434	0.0061886		0.5434	0.0061886
0.5458	0.0138		0.5458	0.0138		0.5458	0.0138		0.5458	0.0138		0.5458	0.0138		0.5468	0.0065381		0.5458	0.0138		0.5458	0.0138		0.5458	0.0073546		0.5458	0.0138		0.5449	0.0067789		0.5449	0.0067789
0.5472	0.0124		0.5472	0.0124		0.5472	0.0124		0.5472	0.0124		0.5472	0.0124		0.5482	0.0058507		0.5472	0.0124		0.5472	0.0124		0.5472	0.0071754		0.5472	0.0124		0.5463	0.0070298		0.5463	0.0070298
0.5486	0.0117		0.5486	0.0117		0.5486	0.0117		0.5486	0.0117		0.5486	0.0117		0.5496	0.0060137		0.5486	0.0117		0.5486	0.0117		0.5486	0.0068167		0.5486	0.0117		0.5477	0.0065024		0.5477	0.0065024
0.5501	0.0127		0.5501	0.0127		0.5501	0.0127		0.5501	0.0127		0.5501	0.0127		0.5509	0.0063878		0.5501	0.0127		0.5501	0.0127		0.5501	0.007292		0.5501	0.0127		0.5492	0.0062071		0.5492	0.0062071
0.5515	0.0121		0.5515	0.0121		0.5515	0.0121		0.5515	0.0121		0.5515	0.0121		0.5523	0.0068743		0.5515	0.0121		0.5515	0.0121		0.5515	0.0069619		0.5515	0.0121		0.5506	0.0070579		0.5506	0.0070579
0.5529	0.0124		0.5529	0.0124		0.5529	0.0124		0.5529	0.0124		0.5529	0.0124		0.5537	0.0062581		0.5529	0.0124		0.5529	0.0124		0.5529	0.0064231		0.5529	0.0124		0.552	0.0062737		0.552	0.0062737
0.5543	0.0112		0.5543	0.0112		0.5543	0.0112		0.5543	0.0112		0.5543	0.0112		0.5551	0.0068429		0.5543	0.0112		0.5543	0.0112		0.5543	0.0066619		0.5543	0.0112		0.5535	0.0066232		0.5535	0.0066232
0.5557	0.0118		0.5557	0.0118		0.5557	0.0118		0.5557	0.0118		0.5557	0.0118		0.5565	0.0063733		0.5557	0.0118		0.5557	0.0118		0.5557	0.0085396		0.5557	0.0118		0.5549	0.0049175		0.5549	0.0049175
0.5571	0.0121		0.5571	0.0121		0.5571	0.0121		0.5571	0.0121		0.5571	0.0121		0.5579	0.0060514		0.5571	0.0121		0.5571	0.0121		0.5571	0.0070154		0.5571	0.0121		0.5563	0.0063385		0.5563	0.0063385
0.5585	0.0126		0.5585	0.0126		0.5585	0.0126		0.5585	0.0126		0.5585	0.0126		0.5592	0.0049097		0.5585	0.0126		0.5585	0.0126		0.5585	0.0085532		0.5585	0.0126		0.5578	0.0053431		0.5578	0.0053431
0.5599	0.0133		0.5599	0.0133		0.5599	0.0133		0.5599	0.0133		0.5599	0.0133		0.5606	0.0057859		0.5599	0.0133		0.5599	0.0133		0.5599	0.0068717		0.5599	0.0133		0.5592	0.0066432		0.5592	0.0066432
0.5613	0.0123		0.5613	0.0123		0.5613	0.0123		0.5613	0.0123		0.5613	0.0123		0.562	0.006223		0.5613	0.0123		0.5613	0.0123		0.5613	0.0057904		0.5613	0.0123		0.5606	0.0060234		0.5606	0.0060234
0.5627	0.0115		0.5627	0.0115		0.5627	0.0115		0.5627	0.0115		0.5627	0.0115		0.5634	0.0060921		0.5627	0.0115		0.5627	0.0115		0.5627	0.0070943		0.5627	0.0115		0.5621	0.0057463		0.5621	0.0057463
0.5641	0.0104		0.5641	0.0104		0.5641	0.0104		0.5641	0.0104		0.5641	0.0104		0.5648	0.0069978		0.5641	0.0104		0.5641	0.0104		0.5641	0.0070065		0.5641	0.0104		0.5635	0.007006		0.5635	0.007006
0.5655	0.0116		0.5655	0.0116		0.5655	0.0116		0.5655	0.0116		0.5655	0.0116		0.5661	0.0054857		0.5655	0.0116		0.5655	0.0116		0.5655	0.0064111		0.5655	0.0116		0.5649	0.005905		0.5649	0.005905
0.5669	0.011		0.5669	0.011		0.5669	0.011		0.5669	0.011		0.5669	0.011		0.5675	0.0059513		0.5669	0.011		0.5669	0.011		0.5669	0.0070554		0.5669	0.011		0.5663	0.0055924		0.5663	0.0055924
0.5683	0.0107		0.5683	0.0107		0.5683	0.0107		0.5683	0.0107		0.5683	0.0107		0.5689	0.0064347		0.5683	0.0107		0.5683	0.0107		0.5683	0.0070318		0.5683	0.0107		0.5678	0.007896		0.5678	0.007896
0.5698	0.0108		0.5698	0.0108		0.5698	0.0108		0.5698	0.0108		0.5698	0.0108		0.5703	0.0059936		0.5698	0.0108		0.5698	0.0108		0.5698	0.0073243		0.5698	0.0108		0.5692	0.0063168		0.5692	0.0063168
0.5712	0.0105		0.5712	0.0105		0.5712	0.0105		0.5712	0.0105		0.5712	0.0105		0.5717	0.0067661		0.5712	0.0105		0.5712	0.0105		0.5712	0.0064919		0.5712	0.0105		0.5706	0.0061058		0.5706	0.0061058
0.5726	0.0119		0.5726	0.0119		0.5726	0.0119		0.5726	0.0119		0.5726	0.0119		0.5731	0.0060414		0.5726	0.0119		0.5726	0.0119		0.5726	0.0080317		0.5726	0.0119		0.5721	0.0054312		0.5721	0.0054312
0.574	0.0121		0.574	0.0121		0.574	0.0121		0.574	0.0121		0.574	0.0121		0.5744	0.0067552		0.574	0.0121		0.574	0.0121		0.574	0.0068874		0.574	0.0121		0.5735	0.0066808		0.5735	0.0066808
0.5754	0.0115		0.5754	0.0115		0.5754	0.0115		0.5754	0.0115		0.5754	0.0115		0.5758	0.0049678		0.5754	0.0115		0.5754	0.0115		0.5754	0.0073328		0.5754	0.0115		0.5749	0.0066252		0.5749	0.0066252
0.5768	0.011		0.5768	0.011		0.5768	0.011		0.5768	0.011		0.5768	0.011		0.5772	0.0056476		0.5768	0.011		0.5768	0.011		0.5768	0.0062459		0.5768	0.011		0.5764	0.0070515		0.5764	0.0070515
0.5782	0.013		0.5782	0.013		0.5782	0.013		0.5782	0.013		0.5782	0.013		0.5786	0.0065594		0.5782	0.013		0.5782	0.013		0.5782	0.0067153		0.5782	0.013		0.5778	0.0058536		0.5778	0.0058536
0.5796	0.0124		0.5796	0.0124		0.5796	0.0124		0.5796	0.0124		0.5796	0.0124		0.58	0.0066445		0.5796	0.0124		0.5796	0.0124		0.5796	0.0068517		0.5796	0.0124		0.5792	0.005912		0.5792	0.005912
0.581	0.0114		0.581	0.0114		0.581	0.0114		0.581	0.0114		0.581	0.0114		0.5813	0.0057513		0.581	0.0114		0.581	0.0114		0.581	0.0076983		0.581	0.0114		0.5807	0.0061964		0.5807	0.0061964
0.5824	0.0125		0.5824	0.0125		0.5824	0.0125		0.5824	0.0125		0.5824	0.0125		0.5827	0.0074998		0.5824	0.0125		0.5824	0.0125		0.5824	0.0067303		0.5824	0.0125		0.5821	0.0059138		0.5821	0.0059138
0.5838	0.0133		0.5838	0.0133		0.5838	0.0133		0.5838	0.0133		0.5838	0.0133		0.5841	0.0066584		0.5838	0.0133		0.5838	0.0133		0.5838	0.0078757		0.5838	0.0133		0.5835	0.0056003		0.5835	0.0056003
0.5852	0.0115		0.5852	0.0115		0.5852	0.0115		0.5852	0.0115		0.5852	0.0115		0.5855	0.0078961		0.5852	0.0115		0.5852	0.0115		0.5852	0.0055176		0.5852	0.0115		0.585	0.005001		0.585	0.005001
0.5866	0.0113		0.5866	0.0113		0.5866	0.0113		0.5866	0.0113		0.5866	0.0113		0.5869	0.0071411		0.5866	0.0113		0.5866	0.0113		0.5866	0.007878		0.5866	0.0113		0.5864	0.0074601		0.5864	0.0074601
0.588	0.0127		0.588	0.0127		0.588	0.0127		0.588	0.0127		0.588	0.0127		0.5883	0.0070525		0.588	0.0127		0.588	0.0127		0.588	0.0087547		0.588	0.0127		0.5878	0.0068785		0.5878	0.0068785
0.5895	0.0112		0.5895	0.0112		0.5895	0.0112		0.5895	0.0112		0.5895	0.0112		0.5896	0.0064303		0.5895	0.0112		0.5895	0.0112		0.5895	0.0080993		0.5895	0.0112		0.5893	0.0047642		0.5893	0.0047642
0.5909	0.0109		0.5909	0.0109		0.5909	0.0109		0.5909	0.0109		0.5909	0.0109		0.591	0.0077844		0.5909	0.0109		0.5909	0.0109		0.5909	0.0123		0.5909	0.0109		0.5907	0.0047891		0.5907	0.0047891
0.5923	0.0117		0.5923	0.0117		0.5923	0.0117		0.5923	0.0117		0.5923	0.0117		0.5924	0.0079166		0.5923	0.0117		0.5923	0.0117		0.5923	0.0096345		0.5923	0.0117		0.5921	0.0071528		0.5921	0.0071528
0.5937	0.0121		0.5937	0.0121		0.5937	0.0121		0.5937	0.0121		0.5937	0.0121		0.5938	0.0061008		0.5937	0.0121		0.5937	0.0121		0.5937	0.00438		0.5937	0.0121		0.5936	0.0056313		0.5936	0.0056313
0.5951	0.012		0.5951	0.012		0.5951	0.012		0.5951	0.012		0.5951	0.012		0.5952	0.0061728		0.5951	0.012		0.5951	0.012		0.5951	0.0090983		0.5951	0.012		0.595	0.0054758		0.595	0.0054758
0.5965	0.0116		0.5965	0.0116		0.5965	0.0116		0.5965	0.0116		0.5965	0.0116		0.5966	0.0047465		0.5965	0.0116		0.5965	0.0116		0.5965	0.0062069		0.5965	0.0116		0.5964	0.0041987		0.5964	0.0041987
0.5979	0.0117		0.5979	0.0117		0.5979	0.0117		0.5979	0.0117		0.5979	0.0117		0.5979	0.006573		0.5979	0.0117		0.5979	0.0117		0.5979	0.00939		0.5979	0.0117		0.5979	0.006886		0.5979	0.006886
0.5993	0.0126		0.5993	0.0126		0.5993	0.0126		0.5993	0.0126		0.5993	0.0126		0.5993	0.0046566		0.5993	0.0126		0.5993	0.0126		0.5993	0.0056975		0.5993	0.0126		0.5993	0.0070123		0.5993	0.0070123
0.6007	0.0121		0.6007	0.0121		0.6007	0.0121		0.6007	0.0121		0.6007	0.0121		0.6007	0.0071229		0.6007	0.0121		0.6007	0.0121		0.6007	0.0054792		0.6007	0.0121		0.6007	0.0046573		0.6007	0.0046573
0.4812	0.00050903		0.4812	0.00050903		0.4812	0.00050903		0.4812	0.00050903		0.4812	0.00050903		0.4812	0.00050903		0.4812	0.00050903		0.4812	0.00050903					0.4812	0.00050903
0.4824	0.00045083		0.4824	0.00045083		0.4824	0.00045083		0.4824	0.00045083		0.4824	0.00045083		0.4824	0.00045083		0.4824	0.00045083		0.4824	0.00045083					0.4824	0.00045083
0.4836	0.00045937		0.4836	0.00045937		0.4836	0.00045937		0.4836	0.00045937		0.4836	0.00045937		0.4836	0.00045937		0.4836	0.00045937		0.4836	0.00045937					0.4836	0.00045937
0.4848	0.00047167		0.4848	0.00047167		0.4848	0.00047167		0.4848	0.00047167		0.4848	0.00047167		0.4848	0.00047167		0.4848	0.00047167		0.4848	0.00047167					0.4848	0.00047167
0.486	0.0004426		0.486	0.0004426		0.486	0.0004426		0.486	0.0004426		0.486	0.0004426		0.486	0.0004426		0.486	0.0004426		0.486	0.0004426					0.486	0.0004426
0.4872	0.00050227		0.4872	0.00050227		0.4872	0.00050227		0.4872	0.00050227		0.4872	0.00050227		0.4872	0.00050227		0.4872	0.00050227		0.4872	0.00050227					0.4872	0.00050227
0.4883	0.00044733		0.4883	0.00044733		0.4883	0.00044733		0.4883	0.00044733		0.4883	0.00044733		0.4883	0.00044733		0.4883	0.00044733		0.4883	0.00044733					0.4883	0.00044733
0.4895	0.00047563		0.4895	0.00047563		0.4895	0.00047563		0.4895	0.00047563		0.4895	0.00047563		0.4895	0.00047563		0.4895	0.00047563		0.4895	0.00047563					0.4895	0.00047563
0.4907	0.00044363		0.4907	0.00044363		0.4907	0.00044363		0.4907	0.00044363		0.4907	0.00044363		0.4907	0.00044363		0.4907	0.00044363		0.4907	0.00044363					0.4907	0.00044363
0.4919	0.00044277		0.4919	0.00044277		0.4919	0.00044277		0.4919	0.00044277		0.4919	0.00044277		0.4919	0.00044277		0.4919	0.00044277		0.4919	0.00044277					0.4919	0.00044277
0.4931	0.00042997		0.4931	0.00042997		0.4931	0.00042997		0.4931	0.00042997		0.4931	0.00042997		0.4931	0.00042997		0.4931	0.00042997		0.4931	0.00042997					0.4931	0.00042997
0.4943	0.0004462		0.4943	0.0004462		0.4943	0.0004462		0.4943	0.0004462		0.4943	0.0004462		0.4943	0.0004462		0.4943	0.0004462		0.4943	0.0004462					0.4943	0.0004462
0.4955	0.00044687		0.4955	0.00044687		0.4955	0.00044687		0.4955	0.00044687		0.4955	0.00044687		0.4955	0.00044687		0.4955	0.00044687		0.4955	0.00044687					0.4955	0.00044687
0.4967	0.00044603		0.4967	0.00044603		0.4967	0.00044603		0.4967	0.00044603		0.4967	0.00044603		0.4967	0.00044603		0.4967	0.00044603		0.4967	0.00044603					0.4967	0.00044603
0.4979	0.00044327		0.4979	0.00044327		0.4979	0.00044327		0.4979	0.00044327		0.4979	0.00044327		0.4979	0.00044327		0.4979	0.00044327		0.4979	0.00044327					0.4979	0.00044327
0.4991	0.00040567		0.4991	0.00040567		0.4991	0.00040567		0.4991	0.00040567		0.4991	0.00040567		0.4991	0.00040567		0.4991	0.00040567		0.4991	0.00040567					0.4991	0.00040567
0.5003	0.0004426		0.5003	0.0004426		0.5003	0.0004426		0.5003	0.0004426		0.5003	0.0004426		0.5003	0.0004426		0.5003	0.0004426		0.5003	0.0004426					0.5003	0.0004426
0.5015	0.000422		0.5015	0.000422		0.5015	0.000422		0.5015	0.000422		0.5015	0.000422		0.5015	0.000422		0.5015	0.000422		0.5015	0.000422					0.5015	0.000422
0.5027	0.0004325		0.5027	0.0004325		0.5027	0.0004325		0.5027	0.0004325		0.5027	0.0004325		0.5027	0.0004325		0.5027	0.0004325		0.5027	0.0004325					0.5027	0.0004325
0.5039	0.00042347		0.5039	0.00042347		0.5039	0.00042347		0.5039	0.00042347		0.5039	0.00042347		0.5039	0.00042347		0.5039	0.00042347		0.5039	0.00042347					0.5039	0.00042347
0.5051	0.00041033		0.5051	0.00041033		0.5051	0.00041033		0.5051	0.00041033		0.5051	0.00041033		0.5051	0.00041033		0.5051	0.00041033		0.5051	0.00041033					0.5051	0.00041033
0.5063	0.0004053		0.5063	0.0004053		0.5063	0.0004053		0.5063	0.0004053		0.5063	0.0004053		0.5063	0.0004053		0.5063	0.0004053		0.5063	0.0004053					0.5063	0.0004053
0.5075	0.00039833		0.5075	0.00039833		0.5075	0.00039833		0.5075	0.00039833		0.5075	0.00039833		0.5075	0.00039833		0.5075	0.00039833		0.5075	0.00039833					0.5075	0.00039833
0.5086	0.00039257		0.5086	0.00039257		0.5086	0.00039257		0.5086	0.00039257		0.5086	0.00039257		0.5086	0.00039257		0.5086	0.00039257		0.5086	0.00039257					0.5086	0.00039257
0.5098	0.0003901		0.5098	0.0003901		0.5098	0.0003901		0.5098	0.0003901		0.5098	0.0003901		0.5098	0.0003901		0.5098	0.0003901		0.5098	0.0003901					0.5098	0.0003901
0.511	0.00038183		0.511	0.00038183		0.511	0.00038183		0.511	0.00038183		0.511	0.00038183		0.511	0.00038183		0.511	0.00038183		0.511	0.00038183					0.511	0.00038183
0.5122	0.00034883		0.5122	0.00034883		0.5122	0.00034883		0.5122	0.00034883		0.5122	0.00034883		0.5122	0.00034883		0.5122	0.00034883		0.5122	0.00034883					0.5122	0.00034883
0.5134	0.00037203		0.5134	0.00037203		0.5134	0.00037203		0.5134	0.00037203		0.5134	0.00037203		0.5134	0.00037203		0.5134	0.00037203		0.5134	0.00037203					0.5134	0.00037203
0.5146	0.0003779		0.5146	0.0003779		0.5146	0.0003779		0.5146	0.0003779		0.5146	0.0003779		0.5146	0.0003779		0.5146	0.0003779		0.5146	0.0003779					0.5146	0.0003779
0.5158	0.00036513		0.5158	0.00036513		0.5158	0.00036513		0.5158	0.00036513		0.5158	0.00036513		0.5158	0.00036513		0.5158	0.00036513		0.5158	0.00036513					0.5158	0.00036513
0.517	0.00036897		0.517	0.00036897		0.517	0.00036897		0.517	0.00036897		0.517	0.00036897		0.517	0.00036897		0.517	0.00036897		0.517	0.00036897					0.517	0.00036897
0.5182	0.0003716		0.5182	0.0003716		0.5182	0.0003716		0.5182	0.0003716		0.5182	0.0003716		0.5182	0.0003716		0.5182	0.0003716		0.5182	0.0003716					0.5182	0.0003716
0.5194	0.00034943		0.5194	0.00034943		0.5194	0.00034943		0.5194	0.00034943		0.5194	0.00034943		0.5194	0.00034943		0.5194	0.00034943		0.5194	0.00034943					0.5194	0.00034943
0.5206	0.00036193		0.5206	0.00036193		0.5206	0.00036193		0.5206	0.00036193		0.5206	0.00036193		0.5206	0.00036193		0.5206	0.00036193		0.5206	0.00036193					0.5206	0.00036193
0.5218	0.0003405		0.5218	0.0003405		0.5218	0.0003405		0.5218	0.0003405		0.5218	0.0003405		0.5218	0.0003405		0.5218	0.0003405		0.5218	0.0003405					0.5218	0.0003405
0.523	0.00034717		0.523	0.00034717		0.523	0.00034717		0.523	0.00034717		0.523	0.00034717		0.523	0.00034717		0.523	0.00034717		0.523	0.00034717					0.523	0.00034717
0.5242	0.00034243		0.5242	0.00034243		0.5242	0.00034243		0.5242	0.00034243		0.5242	0.00034243		0.5242	0.00034243		0.5242	0.00034243		0.5242	0.00034243					0.5242	0.00034243
0.5254	0.00032446		0.5254	0.00032446		0.5254	0.00032446		0.5254	0.00032446		0.5254	0.00032446		0.5254	0.00032446		0.5254	0.00032446		0.5254	0.00032446					0.5254	0.00032446
0.5266	0.000353		0.5266	0.000353		0.5266	0.000353		0.5266	0.000353		0.5266	0.000353		0.5266	0.000353		0.5266	0.000353		0.5266	0.000353					0.5266	0.000353
0.5278	0.00032188		0.5278	0.00032188		0.5278	0.00032188		0.5278	0.00032188		0.5278	0.00032188		0.5278	0.00032188		0.5278	0.00032188		0.5278	0.00032188					0.5278	0.00032188
0.5289	0.00030716		0.5289	0.00030716		0.5289	0.00030716		0.5289	0.00030716		0.5289	0.00030716		0.5289	0.00030716		0.5289	0.00030716		0.5289	0.00030716					0.5289	0.00030716
0.5301	0.000349		0.5301	0.000349		0.5301	0.000349		0.5301	0.000349		0.5301	0.000349		0.5301	0.000349		0.5301	0.000349		0.5301	0.000349					0.5301	0.000349
0.5313	0.00031142		0.5313	0.00031142		0.5313	0.00031142		0.5313	0.00031142		0.5313	0.00031142		0.5313	0.00031142		0.5313	0.00031142		0.5313	0.00031142					0.5313	0.00031142
0.5325	0.0003105		0.5325	0.0003105		0.5325	0.0003105		0.5325	0.0003105		0.5325	0.0003105		0.5325	0.0003105		0.5325	0.0003105		0.5325	0.0003105					0.5325	0.0003105
0.5337	0.00033005		0.5337	0.00033005		0.5337	0.00033005		0.5337	0.00033005		0.5337	0.00033005		0.5337	0.00033005		0.5337	0.00033005		0.5337	0.00033005					0.5337	0.00033005
0.5349	0.00027293		0.5349	0.00027293		0.5349	0.00027293		0.5349	0.00027293		0.5349	0.00027293		0.5349	0.00027293		0.5349	0.00027293		0.5349	0.00027293					0.5349	0.00027293
0.5361	0.00031006		0.5361	0.00031006		0.5361	0.00031006		0.5361	0.00031006		0.5361	0.00031006		0.5361	0.00031006		0.5361	0.00031006		0.5361	0.00031006					0.5361	0.00031006
0.5373	0.00028626		0.5373	0.00028626		0.5373	0.00028626		0.5373	0.00028626		0.5373	0.00028626		0.5373	0.00028626		0.5373	0.00028626		0.5373	0.00028626					0.5373	0.00028626
0.5385	0.00026617		0.5385	0.00026617		0.5385	0.00026617		0.5385	0.00026617		0.5385	0.00026617		0.5385	0.00026617		0.5385	0.00026617		0.5385	0.00026617					0.5385	0.00026617
0.5397	0.00031548		0.5397	0.00031548		0.5397	0.00031548		0.5397	0.00031548		0.5397	0.00031548		0.5397	0.00031548		0.5397	0.00031548		0.5397	0.00031548					0.5397	0.00031548
0.5409	0.00029153		0.5409	0.00029153		0.5409	0.00029153		0.5409	0.00029153		0.5409	0.00029153		0.5409	0.00029153		0.5409	0.00029153		0.5409	0.00029153					0.5409	0.00029153
0.5421	0.00026407		0.5421	0.00026407		0.5421	0.00026407		0.5421	0.00026407		0.5421	0.00026407		0.5421	0.00026407		0.5421	0.00026407		0.5421	0.00026407					0.5421	0.00026407
0.5433	0.00028603		0.5433	0.00028603		0.5433	0.00028603		0.5433	0.00028603		0.5433	0.00028603		0.5433	0.00028603		0.5433	0.00028603		0.5433	0.00028603					0.5433	0.00028603
0.5445	0.00026585		0.5445	0.00026585		0.5445	0.00026585		0.5445	0.00026585		0.5445	0.00026585		0.5445	0.00026585		0.5445	0.00026585		0.5445	0.00026585					0.5445	0.00026585
0.5457	0.00026097		0.5457	0.00026097		0.5457	0.00026097		0.5457	0.00026097		0.5457	0.00026097		0.5457	0.00026097		0.5457	0.00026097		0.5457	0.00026097					0.5457	0.00026097
0.5469	0.00028927		0.5469	0.00028927		0.5469	0.00028927		0.5469	0.00028927		0.5469	0.00028927		0.5469	0.00028927		0.5469	0.00028927		0.5469	0.00028927					0.5469	0.00028927
0.5481	0.00026697		0.5481	0.00026697		0.5481	0.00026697		0.5481	0.00026697		0.5481	0.00026697		0.5481	0.00026697		0.5481	0.00026697		0.5481	0.00026697					0.5481	0.00026697
0.5493	0.00027081		0.5493	0.00027081		0.5493	0.00027081		0.5493	0.00027081		0.5493	0.00027081		0.5493	0.00027081		0.5493	0.00027081		0.5493	0.00027081					0.5493	0.00027081
0.5504	0.00026948		0.5504	0.00026948		0.5504	0.00026948		0.5504	0.00026948		0.5504	0.00026948		0.5504	0.00026948		0.5504	0.00026948		0.5504	0.00026948					0.5504	0.00026948
0.5516	0.00025444		0.5516	0.00025444		0.5516	0.00025444		0.5516	0.00025444		0.5516	0.00025444		0.5516	0.00025444		0.5516	0.00025444		0.5516	0.00025444					0.5516	0.00025444
0.5528	0.00027047		0.5528	0.00027047		0.5528	0.00027047		0.5528	0.00027047		0.5528	0.00027047		0.5528	0.00027047		0.5528	0.00027047		0.5528	0.00027047					0.5528	0.00027047
0.554	0.00025988		0.554	0.00025988		0.554	0.00025988		0.554	0.00025988		0.554	0.00025988		0.554	0.00025988		0.554	0.00025988		0.554	0.00025988					0.554	0.00025988
0.5552	0.0002418		0.5552	0.0002418		0.5552	0.0002418		0.5552	0.0002418		0.5552	0.0002418		0.5552	0.0002418		0.5552	0.0002418		0.5552	0.0002418					0.5552	0.0002418
0.5564	0.00024551		0.5564	0.00024551		0.5564	0.00024551		0.5564	0.00024551		0.5564	0.00024551		0.5564	0.00024551		0.5564	0.00024551		0.5564	0.00024551					0.5564	0.00024551
0.5576	0.00023334		0.5576	0.00023334		0.5576	0.00023334		0.5576	0.00023334		0.5576	0.00023334		0.5576	0.00023334		0.5576	0.00023334		0.5576	0.00023334					0.5576	0.00023334
0.5588	0.00023603		0.5588	0.00023603		0.5588	0.00023603		0.5588	0.00023603		0.5588	0.00023603		0.5588	0.00023603		0.5588	0.00023603		0.5588	0.00023603					0.5588	0.00023603
0.56	0.00022578		0.56	0.00022578		0.56	0.00022578		0.56	0.00022578		0.56	0.00022578		0.56	0.00022578		0.56	0.00022578		0.56	0.00022578					0.56	0.00022578
0.5612	0.00022824		0.5612	0.00022824		0.5612	0.00022824		0.5612	0.00022824		0.5612	0.00022824		0.5612	0.00022824		0.5612	0.00022824		0.5612	0.00022824					0.5612	0.00022824
0.5624	0.00022483		0.5624	0.00022483		0.5624	0.00022483		0.5624	0.00022483		0.5624	0.00022483		0.5624	0.00022483		0.5624	0.00022483		0.5624	0.00022483					0.5624	0.00022483
0.5636	0.00020926		0.5636	0.00020926		0.5636	0.00020926		0.5636	0.00020926		0.5636	0.00020926		0.5636	0.00020926		0.5636	0.00020926		0.5636	0.00020926					0.5636	0.00020926
0.5648	0.00022121		0.5648	0.00022121		0.5648	0.00022121		0.5648	0.00022121		0.5648	0.00022121		0.5648	0.00022121		0.5648	0.00022121		0.5648	0.00022121					0.5648	0.00022121
0.566	0.00023492		0.566	0.00023492		0.566	0.00023492		0.566	0.00023492		0.566	0.00023492		0.566	0.00023492		0.566	0.00023492		0.566	0.00023492					0.566	0.00023492
0.5672	0.00020922		0.5672	0.00020922		0.5672	0.00020922		0.5672	0.00020922		0.5672	0.00020922		0.5672	0.00020922		0.5672	0.00020922		0.5672	0.00020922					0.5672	0.00020922
0.5684	0.00017732		0.5684	0.00017732		0.5684	0.00017732		0.5684	0.00017732		0.5684	0.00017732		0.5684	0.00017732		0.5684	0.00017732		0.5684	0.00017732					0.5684	0.00017732
0.5696	0.00022435		0.5696	0.00022435		0.5696	0.00022435		0.5696	0.00022435		0.5696	0.00022435		0.5696	0.00022435		0.5696	0.00022435		0.5696	0.00022435					0.5696	0.00022435
0.5707	0.00022668		0.5707	0.00022668		0.5707	0.00022668		0.5707	0.00022668		0.5707	0.00022668		0.5707	0.00022668		0.5707	0.00022668		0.5707	0.00022668					0.5707	0.00022668
0.5719	0.00018586		0.5719	0.00018586		0.5719	0.00018586		0.5719	0.00018586		0.5719	0.00018586		0.5719	0.00018586		0.5719	0.00018586		0.5719	0.00018586					0.5719	0.00018586
0.5731	0.00020075		0.5731	0.00020075		0.5731	0.00020075		0.5731	0.00020075		0.5731	0.00020075		0.5731	0.00020075		0.5731	0.00020075		0.5731	0.00020075					0.5731	0.00020075
0.5743	0.0001923		0.5743	0.0001923		0.5743	0.0001923		0.5743	0.0001923		0.5743	0.0001923		0.5743	0.0001923		0.5743	0.0001923		0.5743	0.0001923					0.5743	0.0001923
0.5755	0.00018025		0.5755	0.00018025		0.5755	0.00018025		0.5755	0.00018025		0.5755	0.00018025		0.5755	0.00018025		0.5755	0.00018025		0.5755	0.00018025					0.5755	0.00018025
0.5767	0.00018738		0.5767	0.00018738		0.5767	0.00018738		0.5767	0.00018738		0.5767	0.00018738		0.5767	0.00018738		0.5767	0.00018738		0.5767	0.00018738					0.5767	0.00018738
0.5779	0.00017371		0.5779	0.00017371		0.5779	0.00017371		0.5779	0.00017371		0.5779	0.00017371		0.5779	0.00017371		0.5779	0.00017371		0.5779	0.00017371					0.5779	0.00017371
0.5791	0.00020052		0.5791	0.00020052		0.5791	0.00020052		0.5791	0.00020052		0.5791	0.00020052		0.5791	0.00020052		0.5791	0.00020052		0.5791	0.00020052					0.5791	0.00020052
0.5803	0.00016168		0.5803	0.00016168		0.5803	0.00016168		0.5803	0.00016168		0.5803	0.00016168		0.5803	0.00016168		0.5803	0.00016168		0.5803	0.00016168					0.5803	0.00016168
0.5815	0.00016385		0.5815	0.00016385		0.5815	0.00016385		0.5815	0.00016385		0.5815	0.00016385		0.5815	0.00016385		0.5815	0.00016385		0.5815	0.00016385					0.5815	0.00016385
0.5827	0.00017524		0.5827	0.00017524		0.5827	0.00017524		0.5827	0.00017524		0.5827	0.00017524		0.5827	0.00017524		0.5827	0.00017524		0.5827	0.00017524					0.5827	0.00017524
0.5839	0.00014223		0.5839	0.00014223		0.5839	0.00014223		0.5839	0.00014223		0.5839	0.00014223		0.5839	0.00014223		0.5839	0.00014223		0.5839	0.00014223					0.5839	0.00014223
0.5851	0.00016934		0.5851	0.00016934		0.5851	0.00016934		0.5851	0.00016934		0.5851	0.00016934		0.5851	0.00016934		0.5851	0.00016934		0.5851	0.00016934					0.5851	0.00016934
0.5863	0.00014397		0.5863	0.00014397		0.5863	0.00014397		0.5863	0.00014397		0.5863	0.00014397		0.5863	0.00014397		0.5863	0.00014397		0.5863	0.00014397					0.5863	0.00014397
0.5875	0.00014245		0.5875	0.00014245		0.5875	0.00014245		0.5875	0.00014245		0.5875	0.00014245		0.5875	0.00014245		0.5875	0.00014245		0.5875	0.00014245					0.5875	0.00014245
0.5887	0.00016261		0.5887	0.00016261		0.5887	0.00016261		0.5887	0.00016261		0.5887	0.00016261		0.5887	0.00016261		0.5887	0.00016261		0.5887	0.00016261					0.5887	0.00016261
0.5899	0.00015032		0.5899	0.00015032		0.5899	0.00015032		0.5899	0.00015032		0.5899	0.00015032		0.5899	0.00015032		0.5899	0.00015032		0.5899	0.00015032					0.5899	0.00015032
0.591	0.00014298		0.591	0.00014298		0.591	0.00014298		0.591	0.00014298		0.591	0.00014298		0.591	0.00014298		0.591	0.00014298		0.591	0.00014298					0.591	0.00014298
0.5922	0.0001608		0.5922	0.0001608		0.5922	0.0001608		0.5922	0.0001608		0.5922	0.0001608		0.5922	0.0001608		0.5922	0.0001608		0.5922	0.0001608					0.5922	0.0001608
0.5934	0.00011278		0.5934	0.00011278		0.5934	0.00011278		0.5934	0.00011278		0.5934	0.00011278		0.5934	0.00011278		0.5934	0.00011278		0.5934	0.00011278					0.5934	0.00011278
0.5946	0.00012874		0.5946	0.00012874		0.5946	0.00012874		0.5946	0.00012874		0.5946	0.00012874		0.5946	0.00012874		0.5946	0.00012874		0.5946	0.00012874					0.5946	0.00012874
0.5958	0.00013638		0.5958	0.00013638		0.5958	0.00013638		0.5958	0.00013638		0.5958	0.00013638		0.5958	0.00013638		0.5958	0.00013638		0.5958	0.00013638					0.5958	0.00013638
0.597	0.00010484		0.597	0.00010484		0.597	0.00010484		0.597	0.00010484		0.597	0.00010484		0.597	0.00010484		0.597	0.00010484		0.597	0.00010484					0.597	0.00010484
0.5982	0.00014012		0.5982	0.00014012		0.5982	0.00014012		0.5982	0.00014012		0.5982	0.00014012		0.5982	0.00014012		0.5982	0.00014012		0.5982	0.00014012					0.5982	0.00014012
0.5994	0.00010857		0.5994	0.00010857		0.5994	0.00010857		0.5994	0.00010857		0.5994	0.00010857		0.5994	0.00010857		0.5994	0.00010857		0.5994	0.00010857					0.5994	0.00010857
0.6006	0.00011596		0.6006	0.00011596		0.6006	0.00011596		0.6006	0.00011596		0.6006	0.00011596		0.6006	0.00011596		0.6006	0.00011596		0.6006	0.00011596					0.6006	0.00011596

## Sheet: Figure 1_Panel C
0 minutes			5 minutes			10 minutes			20 minutes			30 minutes
q (a-1)	Int (a.u.)		q (a-1)	Int (a.u.)		q (a-1)	Int (a.u.)		q (a-1)	Int (a.u.)		q (a-1)	Int (a.u.)
0.0407	0.0101		0.0504	0.0022572		0.0405	0.0057166		0.0405	0.0012517		0.0407	0.0055158
0.0421	0.0098136		0.0513	0.0003093		0.0414	0.0078944		0.0414	0.0027036		0.0421	0.0084859
0.0435	0.0107		0.0522	0.0012093		0.0423	0.0050815		0.0423	0.004216		0.0435	0.0075431
0.0449	0.0080987		0.0531	0.004121		0.0432	0.0066695		0.0432	0.0044278		0.0449	0.00937
0.0463	0.0092104		0.054	0.00645		0.0441	0.0059285		0.0441	0.0028046		0.0463	0.0089758
0.0477	0.0102		0.0548	0.009049		0.045	0.0060979		0.045	0.0025223		0.0477	0.0084863
0.0491	0.0085074		0.0557	0.007403		0.0459	0.005989		0.0459	0.006152		0.0491	0.0086793
0.0506	0.007718		0.0566	0.003456		0.0468	0.0076225		0.0468	0.0016755		0.0506	0.0086633
0.052	0.0088139		0.0575	0.0022579		0.0477	0.0066697		0.0477	0.0028401		0.052	0.0071606
0.0534	0.0097669		0.0584	0.0101		0.0486	0.0038113		0.0486	0.0029461		0.0534	0.0050011
0.0548	0.009822		0.0592	0.0024275		0.0495	0.0041925		0.0495	0.003412		0.0548	0.0073444
0.0562	0.0090158		0.0601	0.004545		0.0504	0.0038114		0.0504	0.004746		0.0562	0.0089113
0.0576	0.0085081		0.061	0.006451		0.0513	0.0064794		0.0513	0.003031		0.0576	0.005658
0.059	0.0097198		0.0619	0.004545		0.0522	0.0047643		0.0522	0.0006171		0.059	0.0076621
0.0604	0.008219		0.0628	0.006769		0.0531	0.0063524		0.0531	0.0002643		0.0604	0.0062139
0.0618	0.0087498		0.0636	0.008357		0.054	0.0038115		0.054	0.0030312		0.0618	0.0084875
0.0632	0.0096885		0.0645	0.007214		0.0549	0.0080042		0.0549	0.0026501		0.0632	0.0083697
0.0646	0.0089937		0.0654	0.003402		0.0558	0.0064796		0.0558	0.0035395		0.0646	0.0074268
0.066	0.0099224		0.0663	0.003853		0.0567	0.0038116		0.0567	0.0037937		0.066	0.008363
0.0674	0.008441		0.0671	0.007511		0.0576	0.0057174		0.0576	0.0019787		0.0674	0.0073091
0.0688	0.0094849		0.068	0.005586		0.0585	0.0078139		0.0585	0.0025233		0.0688	0.0082524
0.0703	0.0101		0.0689	0.006306		0.0594	0.0085763		0.0594	0.0023646		0.0703	0.0076395
0.0717	0.0087682		0.0698	0.003457		0.0604	0.0060641		0.0604	0.0027545		0.0717	0.0075239
0.0731	0.0093521		0.0707	0.008652		0.0613	0.0025412		0.0613	0.005347		0.0731	0.009868
0.0745	0.0101		0.0715	0.007724		0.0622	0.0062623		0.0622	0.0036127		0.0745	0.0086005
0.0759	0.0101		0.0724	0.006306		0.0631	0.0055712		0.0631	0.0037943		0.0759	0.0081858
0.0773	0.0097696		0.0733	0.007883		0.064	0.007412		0.064	0.0028061		0.0773	0.0079798
0.0787	0.0103		0.0742	0.005055		0.0649	0.004505		0.0649	0.003448		0.0787	0.0081861
0.0801	0.01		0.0751	0.005587		0.0658	0.0059085		0.0658	0.005446		0.0801	0.0101
0.0815	0.0098352		0.0759	0.00748		0.0667	0.0068298		0.0667	0.0028417		0.0815	0.0117
0.0829	0.0123		0.0768	0.007667		0.0676	0.0088948		0.0676	0.0035124		0.0829	0.01
0.0843	0.0104		0.0777	0.0104		0.0685	0.0063046		0.0685	0.0043814		0.0843	0.01
0.0857	0.0117		0.0786	0.008996		0.0694	0.0069312		0.0694	0.0039105		0.0857	0.0103
0.0871	0.0108		0.0795	0.006182		0.0703	0.0068302		0.0703	0.0031597		0.0871	0.0112
0.0885	0.0133		0.0803	0.0112		0.0712	0.0071046		0.0712	0.0047194		0.0885	0.0105
0.09	0.0126		0.0812	0.008361		0.0721	0.0065126		0.0721	0.005913		0.09	0.0117
0.0914	0.0128		0.0821	0.013		0.073	0.0068622		0.073	0.00532		0.0914	0.011
0.0928	0.0125		0.083	0.009315		0.0739	0.0055994		0.0739	0.004987		0.0928	0.0097355
0.0942	0.0113		0.0839	0.0129		0.0748	0.0074515		0.0748	0.0040267		0.0942	0.0119
0.0956	0.0121		0.0847	0.008948		0.0757	0.0095311		0.0757	0.0027791		0.0956	0.0115
0.097	0.0126		0.0856	0.0133		0.0766	0.0072165		0.0766	0.0047036		0.097	0.0115
0.0984	0.012		0.0865	0.0118		0.0775	0.0083876		0.0775	0.0030334		0.0984	0.0122
0.0998	0.0136		0.0874	0.0113		0.0784	0.0083184		0.0784	0.005067		0.0998	0.0134
0.1012	0.0153		0.0883	0.0127		0.0793	0.0101		0.0793	0.005947		0.1012	0.014
0.1026	0.0149		0.0891	0.0131		0.0803	0.007772		0.0803	0.006338		0.1026	0.0133
0.104	0.0149		0.09	0.008617		0.0812	0.0081454		0.0812	0.0046052		0.104	0.0158
0.1054	0.0154		0.0909	0.0126		0.0821	0.0064215		0.0821	0.005469		0.1054	0.0157
0.1068	0.0145		0.0918	0.0114		0.083	0.0086848		0.083	0.004926		0.1068	0.0169
0.1082	0.0151		0.0927	0.015		0.0839	0.0088173		0.0839	0.006339		0.1082	0.0151
0.1097	0.0155		0.0935	0.0138		0.0848	0.0085156		0.0848	0.007356		0.1097	0.0168
0.1111	0.0156		0.0944	0.0131		0.0857	0.0085157		0.0857	0.008034		0.1111	0.0195
0.1125	0.0172		0.0953	0.0164		0.0866	0.0093738		0.0866	0.006127		0.1125	0.019
0.1139	0.0176		0.0962	0.0172		0.0875	0.0097335		0.0875	0.007075		0.1139	0.0189
0.1153	0.0164		0.097	0.0133		0.0884	0.0103		0.0884	0.005492		0.1153	0.0189
0.1167	0.0171		0.0979	0.016		0.0893	0.0091756		0.0893	0.008643		0.1167	0.0209
0.1181	0.0178		0.0988	0.0175		0.0902	0.0097715		0.0902	0.008644		0.1181	0.0214
0.1195	0.0192		0.0997	0.0157		0.0911	0.0112		0.0911	0.007865		0.1195	0.0256
0.1209	0.0203		0.1006	0.0167		0.092	0.011		0.092	0.008687		0.1209	0.0246
0.1223	0.0214		0.1014	0.0216		0.0929	0.0106		0.0929	0.0104		0.1223	0.0265
0.1237	0.0213		0.1023	0.0236		0.0938	0.0123		0.0938	0.008883		0.1237	0.0287
0.1251	0.0223		0.1032	0.0182		0.0947	0.0104		0.0947	0.008724		0.1251	0.0281
0.1265	0.0222		0.1041	0.0173		0.0956	0.00839		0.0956	0.009328		0.1265	0.0325
0.1279	0.0231		0.105	0.0189		0.0965	0.0108		0.0965	0.0112		0.1279	0.0305
0.1294	0.0247		0.1058	0.0224		0.0974	0.0141		0.0974	0.009943		0.1294	0.0343
0.1308	0.0261		0.1067	0.0188		0.0983	0.0121		0.0983	0.0107		0.1308	0.0378
0.1322	0.027		0.1076	0.0191		0.0992	0.0129		0.0992	0.0104		0.1322	0.0358
0.1336	0.0281		0.1085	0.0264		0.1002	0.0107		0.1002	0.009647		0.1336	0.0436
0.135	0.0301		0.1094	0.0263		0.1011	0.0111		0.1011	0.0112		0.135	0.0461
0.1364	0.031		0.1102	0.0209		0.102	0.0142		0.102	0.0119		0.1364	0.0497
0.1378	0.0336		0.1111	0.0228		0.1029	0.0102		0.1029	0.0117		0.1378	0.0536
0.1392	0.0372		0.112	0.0255		0.1038	0.0145		0.1038	0.0142		0.1392	0.0675
0.1406	0.0385		0.1129	0.0317		0.1047	0.0144		0.1047	0.0115		0.1406	0.1426
0.142	0.0413		0.1138	0.0305		0.1056	0.0149		0.1056	0.0148		0.142	0.3603
0.1434	0.0497		0.1146	0.0269		0.1065	0.0142		0.1065	0.013		0.1434	0.6159
0.1448	0.0627		0.1155	0.0261		0.1074	0.0135		0.1074	0.0157		0.1448	0.6638
0.1462	0.1166		0.1164	0.0316		0.1083	0.0149		0.1083	0.0162		0.1462	0.5952
0.1476	0.257		0.1173	0.0322		0.1092	0.0162		0.1092	0.0146		0.1476	0.524
0.1491	0.5081		0.1182	0.0347		0.1101	0.016		0.1101	0.0163		0.1491	0.3497
0.1505	0.8826		0.119	0.0379		0.111	0.016		0.111	0.016		0.1505	0.2012
0.1519	1.2396		0.1199	0.0375		0.1119	0.017		0.1119	0.0181		0.1519	0.1165
0.1533	1.2009		0.1208	0.034		0.1128	0.0166		0.1128	0.0198		0.1533	0.0724
0.1547	1.0816		0.1217	0.0448		0.1137	0.0192		0.1137	0.0196		0.1547	0.0574
0.1561	0.7389		0.1226	0.0413		0.1146	0.021		0.1146	0.0187		0.1561	0.0551
0.1575	0.5507		0.1234	0.0412		0.1155	0.0168		0.1155	0.0202		0.1575	0.0488
0.1589	0.2853		0.1243	0.0467		0.1164	0.0217		0.1164	0.0236		0.1589	0.0473
0.1603	0.2018		0.1252	0.0475		0.1173	0.0178		0.1173	0.0208		0.1603	0.0486
0.1617	0.1003		0.1261	0.0533		0.1182	0.0218		0.1182	0.0207		0.1617	0.048
0.1631	0.0886		0.127	0.0524		0.1192	0.0211		0.1192	0.0222		0.1631	0.0598
0.1645	0.0708		0.1278	0.0603		0.1201	0.0231		0.1201	0.0239		0.1645	0.0673
0.1659	0.0655		0.1287	0.056		0.121	0.0206		0.121	0.0252		0.1659	0.1335
0.1673	0.0567		0.1296	0.0578		0.1219	0.0242		0.1219	0.0269		0.1673	0.1419
0.1687	0.0557		0.1305	0.0599		0.1228	0.0264		0.1228	0.0303		0.1687	0.1199
0.1702	0.0514		0.1313	0.0651		0.1237	0.0245		0.1237	0.0282		0.1702	0.1107
0.1716	0.05		0.1322	0.0624		0.1246	0.0265		0.1246	0.0315		0.1716	0.0737
0.173	0.0476		0.1331	0.069		0.1255	0.0295		0.1255	0.0316		0.173	0.052
0.1744	0.0454		0.134	0.0698		0.1264	0.0294		0.1264	0.0317		0.1744	0.0393
0.1758	0.0436		0.1349	0.0724		0.1273	0.0298		0.1273	0.0345		0.1758	0.0328
0.1772	0.041		0.1357	0.0797		0.1282	0.03		0.1282	0.0343		0.1772	0.0307
0.1786	0.0411		0.1366	0.0822		0.1291	0.0297		0.1291	0.0427		0.1786	0.0269
0.18	0.0387		0.1375	0.0854		0.13	0.034		0.13	0.0385		0.18	0.0289
0.1814	0.0385		0.1384	0.0894		0.1309	0.0342		0.1309	0.045		0.1814	0.027
0.1828	0.0366		0.1393	0.0969		0.1318	0.0372		0.1318	0.044		0.1828	0.0252
0.1842	0.037		0.1401	0.1025		0.1327	0.0387		0.1327	0.0422		0.1842	0.0262
0.1856	0.0353		0.141	0.137		0.1336	0.0397		0.1336	0.0493		0.1856	0.0244
0.187	0.0353		0.1419	0.1249		0.1345	0.0373		0.1345	0.0492		0.187	0.0244
0.1884	0.0325		0.1428	0.1402		0.1354	0.0399		0.1354	0.0492		0.1884	0.0232
0.1899	0.0332		0.1437	0.2559		0.1363	0.0453		0.1363	0.0524		0.1899	0.0228
0.1913	0.0322		0.1445	0.2876		0.1372	0.0472		0.1372	0.0567		0.1913	0.0224
0.1927	0.0315		0.1454	0.7399		0.1381	0.0511		0.1381	0.0625		0.1927	0.0219
0.1941	0.0313		0.1463	0.8385		0.1391	0.0519		0.1391	0.0666		0.1941	0.0205
0.1955	0.031		0.1472	1.9601		0.14	0.0518		0.14	0.0671		0.1955	0.0209
0.1969	0.031		0.1481	1.2792		0.1409	0.0663		0.1409	0.0779		0.1969	0.0194
0.1983	0.0303		0.1489	2.1394		0.1418	0.0631		0.1418	0.0827		0.1983	0.0212
0.1997	0.0295		0.1498	2.1025		0.1427	0.0669		0.1427	0.0842		0.1997	0.02
0.2011	0.0301		0.1507	1.6472		0.1436	0.082		0.1436	0.115		0.2011	0.02
0.2025	0.0287		0.1516	0.9153		0.1445	0.14		0.1445	0.1938		0.2025	0.02
0.2039	0.0292		0.1525	2.042		0.1454	0.1911		0.1454	0.2647		0.2039	0.018
0.2053	0.0274		0.1533	1.5967		0.1463	0.3665		0.1463	0.4999		0.2053	0.0182
0.2067	0.0288		0.1542	0.9542		0.1472	0.8068		0.1472	1.0589		0.2067	0.0175
0.2081	0.0267		0.1551	1.0507		0.1481	0.7072		0.1481	0.8744		0.2081	0.0187
0.2096	0.0268		0.156	1.009		0.149	0.7723		0.149	1.0272		0.2096	0.0194
0.211	0.0275		0.1569	0.5143		0.1499	1.0569		0.1499	1.439		0.211	0.0188
0.2124	0.027		0.1577	0.1989		0.1508	0.9385		0.1508	1.1228		0.2124	0.0166
0.2138	0.0253		0.1586	0.2965		0.1517	0.4411		0.1517	0.5452		0.2138	0.0191
0.2152	0.0254		0.1595	0.1609		0.1526	1.0095		0.1526	1.1395		0.2152	0.017
0.2166	0.0257		0.1604	0.1265		0.1535	0.8557		0.1535	0.9934		0.2166	0.0158
0.218	0.0256		0.1612	0.1214		0.1544	0.4617		0.1544	0.3718		0.218	0.017
0.2194	0.0262		0.1621	0.1125		0.1553	0.4		0.1553	0.599		0.2194	0.0207
0.2208	0.0247		0.163	0.1054		0.1562	0.4099		0.1562	0.4369		0.2208	0.0201
0.2222	0.0254		0.1639	0.1091		0.1571	0.1475		0.1571	0.1398		0.2222	0.0227
0.2236	0.0244		0.1648	0.1082		0.158	0.1933		0.158	0.2195		0.2236	0.0191
0.225	0.0237		0.1656	0.1015		0.1589	0.0781		0.1589	0.0974		0.225	0.0184
0.2264	0.0226		0.1665	0.1131		0.1599	0.077		0.1599	0.0898		0.2264	0.0183
0.2278	0.0241		0.1674	0.0993		0.1608	0.063		0.1608	0.0796		0.2278	0.0162
0.2293	0.0234		0.1683	0.1054		0.1617	0.064		0.1617	0.073		0.2293	0.0149
0.2307	0.0227		0.1692	0.1159		0.1626	0.0574		0.1626	0.0774		0.2307	0.0159
0.2321	0.0217		0.17	0.1095		0.1635	0.0593		0.1635	0.0692		0.2321	0.016
0.2335	0.0222		0.1709	0.1106		0.1644	0.0575		0.1644	0.0705		0.2335	0.0162
0.2349	0.022		0.1718	0.1121		0.1653	0.0551		0.1653	0.0687		0.2349	0.017
0.2363	0.0218		0.1727	0.153		0.1662	0.0551		0.1662	0.0681		0.2363	0.0195
0.2377	0.0223		0.1736	0.1092		0.1671	0.0555		0.1671	0.0653		0.2377	0.0198
0.2391	0.0213		0.1744	0.1985		0.168	0.0556		0.168	0.0675		0.2391	0.0239
0.2405	0.0216		0.1753	0.1973		0.1689	0.0516		0.1689	0.0618		0.2405	0.0196
0.2419	0.0208		0.1762	0.1744		0.1698	0.0579		0.1698	0.0715		0.2419	0.0176
0.2433	0.0198		0.1771	0.0886		0.1707	0.0564		0.1707	0.0648		0.2433	0.0168
0.2447	0.02		0.178	0.157		0.1716	0.0553		0.1716	0.0698		0.2447	0.0133
0.2461	0.0213		0.1788	0.0939		0.1725	0.067		0.1725	0.085		0.2461	0.0138
0.2475	0.0207		0.1797	0.0739		0.1734	0.053		0.1734	0.0656		0.2475	0.0149
0.2489	0.021		0.1806	0.0832		0.1743	0.0859		0.1743	0.1069		0.2489	0.0147
0.2504	0.0197		0.1815	0.0662		0.1752	0.0747		0.1752	0.0936		0.2504	0.0147
0.2518	0.0203		0.1824	0.0623		0.1761	0.0708		0.1761	0.0839		0.2518	0.0137
0.2532	0.02		0.1832	0.0583		0.177	0.0508		0.177	0.0633		0.2532	0.0145
0.2546	0.0203		0.1841	0.0485		0.1779	0.0734		0.1779	0.0982		0.2546	0.0132
0.256	0.0199		0.185	0.0567		0.1788	0.0484		0.1788	0.0586		0.256	0.014
0.2574	0.0204		0.1859	0.0503		0.1798	0.0448		0.1798	0.0555		0.2574	0.014
0.2588	0.0187		0.1868	0.0493		0.1807	0.0374		0.1807	0.046		0.2588	0.0146
0.2602	0.0187		0.1876	0.0491		0.1816	0.0382		0.1816	0.0451		0.2602	0.0139
0.2616	0.0188		0.1885	0.0497		0.1825	0.0329		0.1825	0.0395		0.2616	0.0156
0.263	0.0181		0.1894	0.0487		0.1834	0.0325		0.1834	0.0384		0.263	0.017
0.2644	0.0191		0.1903	0.0473		0.1843	0.0316		0.1843	0.0371		0.2644	0.0192
0.2658	0.0188		0.1911	0.051		0.1852	0.0291		0.1852	0.0343		0.2658	0.0183
0.2672	0.0187		0.192	0.0434		0.1861	0.0316		0.1861	0.0337		0.2672	0.019
0.2686	0.019		0.1929	0.0464		0.187	0.031		0.187	0.0337		0.2686	0.0175
0.2701	0.0191		0.1938	0.0449		0.1879	0.0311		0.1879	0.0333		0.2701	0.0165
0.2715	0.0183		0.1947	0.0409		0.1888	0.03		0.1888	0.0339		0.2715	0.0144
0.2729	0.0179		0.1955	0.0425		0.1897	0.0293		0.1897	0.0319		0.2729	0.0159
0.2743	0.0179		0.1964	0.0428		0.1906	0.0262		0.1906	0.0307		0.2743	0.0154
0.2757	0.0189		0.1973	0.0429		0.1915	0.025		0.1915	0.0319		0.2757	0.0184
0.2771	0.0173		0.1982	0.0411		0.1924	0.0258		0.1924	0.0284		0.2771	0.0214
0.2785	0.0179		0.1991	0.0397		0.1933	0.0261		0.1933	0.0275		0.2785	0.0224
0.2799	0.018		0.1999	0.0378		0.1942	0.0237		0.1942	0.0271		0.2799	0.0227
0.2813	0.0186		0.2008	0.0361		0.1951	0.0282		0.1951	0.0262		0.2813	0.0189
0.2827	0.0181		0.2017	0.0387		0.196	0.0248		0.196	0.0253		0.2827	0.0156
0.2841	0.0171		0.2026	0.035		0.1969	0.0249		0.1969	0.028		0.2841	0.0143
0.2855	0.017		0.2035	0.0365		0.1978	0.0233		0.1978	0.0296		0.2855	0.0138
0.2869	0.0169		0.2043	0.0379		0.1987	0.0249		0.1987	0.0236		0.2869	0.0134
0.2883	0.0175		0.2052	0.0332		0.1997	0.0228		0.1997	0.0269		0.2883	0.0135
0.2898	0.0177		0.2061	0.0377		0.2006	0.0235		0.2006	0.0249		0.2898	0.0125
0.2912	0.018		0.207	0.0327		0.2015	0.0234		0.2015	0.0255		0.2912	0.0129
0.2926	0.0175		0.2079	0.0352		0.2024	0.0227		0.2024	0.0244		0.2926	0.0129
0.294	0.0182		0.2087	0.0356		0.2033	0.0232		0.2033	0.0245		0.294	0.0122
0.2954	0.0194		0.2096	0.0332		0.2042	0.02		0.2042	0.0234		0.2954	0.0118
0.2968	0.0185		0.2105	0.0377		0.2051	0.0214		0.2051	0.0236		0.2968	0.0113
0.2982	0.02		0.2114	0.0363		0.206	0.0226		0.206	0.024		0.2982	0.0107
0.2996	0.0227		0.2123	0.0325		0.2069	0.0219		0.2069	0.0236		0.2996	0.0103
0.301	0.0264		0.2131	0.0322		0.2078	0.0214		0.2078	0.0235		0.301	0.0105
0.3024	0.0324		0.214	0.0299		0.2087	0.0203		0.2087	0.0231		0.3024	0.0111
0.3038	0.0348		0.2149	0.0357		0.2096	0.0212		0.2096	0.0234		0.3038	0.0104
0.3052	0.0374		0.2158	0.0374		0.2105	0.0214		0.2105	0.0233		0.3052	0.0101
0.3066	0.034		0.2167	0.0305		0.2114	0.0196		0.2114	0.0235		0.3066	0.0095861
0.308	0.0311		0.2175	0.0325		0.2123	0.0227		0.2123	0.02		0.308	0.0097095
0.3095	0.0247		0.2184	0.0307		0.2132	0.0206		0.2132	0.0236		0.3095	0.0093903
0.3109	0.0237		0.2193	0.0321		0.2141	0.0205		0.2141	0.0217		0.3109	0.0097501
0.3123	0.0191		0.2202	0.0332		0.215	0.0198		0.215	0.0229		0.3123	0.0095106
0.3137	0.0183		0.221	0.0318		0.2159	0.0191		0.2159	0.0208		0.3137	0.0086861
0.3151	0.0167		0.2219	0.0287		0.2168	0.02		0.2168	0.0216		0.3151	0.0083931
0.3165	0.0157		0.2228	0.032		0.2177	0.0193		0.2177	0.0213		0.3165	0.0080724
0.3179	0.0152		0.2237	0.0315		0.2186	0.0191		0.2186	0.0212		0.3179	0.0090037
0.3193	0.0157		0.2246	0.037		0.2196	0.0206		0.2196	0.0223		0.3193	0.0091394
0.3207	0.0147		0.2254	0.0411		0.2205	0.0189		0.2205	0.0211		0.3207	0.0090347
0.3221	0.0141		0.2263	0.0414		0.2214	0.017		0.2214	0.0217		0.3221	0.0078248
0.3235	0.014		0.2272	0.0478		0.2223	0.0206		0.2223	0.0203		0.3235	0.0075753
0.3249	0.0137		0.2281	0.0481		0.2232	0.0211		0.2232	0.0238		0.3249	0.0087354
0.3263	0.014		0.229	0.0405		0.2241	0.0211		0.2241	0.0224		0.3263	0.0081959
0.3277	0.0136		0.2298	0.0468		0.225	0.0211		0.225	0.023		0.3277	0.0083471
0.3292	0.0131		0.2307	0.0363		0.2259	0.0242		0.2259	0.0275		0.3292	0.0080276
0.3306	0.0134		0.2316	0.0356		0.2268	0.0241		0.2268	0.0266		0.3306	0.0077547
0.332	0.0126		0.2325	0.0365		0.2277	0.0218		0.2277	0.0262		0.332	0.0085694
0.3334	0.0139		0.2334	0.0331		0.2286	0.0256		0.2286	0.0282		0.3334	0.0080591
0.3348	0.0121		0.2342	0.0315		0.2295	0.0224		0.2295	0.0259		0.3348	0.0080764
0.3362	0.013		0.2351	0.0306		0.2304	0.0222		0.2304	0.0251		0.3362	0.0077394
0.3376	0.0124		0.236	0.0304		0.2313	0.0225		0.2313	0.0256		0.3376	0.0076244
0.339	0.0128		0.2369	0.0332		0.2322	0.0219		0.2322	0.0225		0.339	0.0079818
0.3404	0.0128		0.2378	0.0305		0.2331	0.022		0.2331	0.024		0.3404	0.0073743
0.3418	0.0126		0.2386	0.0332		0.234	0.019		0.234	0.0218		0.3418	0.0077778
0.3432	0.0125		0.2395	0.0362		0.2349	0.0191		0.2349	0.0197		0.3432	0.0080899
0.3446	0.0125		0.2404	0.0499		0.2358	0.0188		0.2358	0.0205		0.3446	0.0076122
0.346	0.0121		0.2413	0.0487		0.2367	0.0185		0.2367	0.0193		0.346	0.007677
0.3474	0.0127		0.2422	0.0454		0.2376	0.0176		0.2376	0.0193		0.3474	0.0079233
0.3488	0.0122		0.243	0.0384		0.2385	0.0196		0.2385	0.021		0.3488	0.0082079
0.3503	0.0119		0.2439	0.0333		0.2395	0.0206		0.2395	0.0193		0.3503	0.0080711
0.3517	0.0122		0.2448	0.0439		0.2404	0.0212		0.2404	0.0223		0.3517	0.0079287
0.3531	0.0119		0.2457	0.0263		0.2413	0.0201		0.2413	0.0188		0.3531	0.0081406
0.3545	0.0123		0.2466	0.0333		0.2422	0.0205		0.2422	0.0239		0.3545	0.0084135
0.3559	0.0118		0.2474	0.031		0.2431	0.0192		0.2431	0.0192		0.3559	0.0071581
0.3573	0.0123		0.2483	0.0303		0.244	0.0179		0.244	0.0192		0.3573	0.0074821
0.3587	0.0119		0.2492	0.0345		0.2449	0.0242		0.2449	0.0292		0.3587	0.0077627
0.3601	0.012		0.2501	0.03		0.2458	0.0186		0.2458	0.0185		0.3601	0.0079116
0.3615	0.0119		0.2509	0.0286		0.2467	0.0194		0.2467	0.0273		0.3615	0.0073697
0.3629	0.0123		0.2518	0.0258		0.2476	0.0208		0.2476	0.0216		0.3629	0.0081498
0.3643	0.0123		0.2527	0.0274		0.2485	0.0195		0.2485	0.0211		0.3643	0.0078962
0.3657	0.0119		0.2536	0.025		0.2494	0.0216		0.2494	0.0234		0.3657	0.0074032
0.3671	0.012		0.2545	0.0252		0.2503	0.0179		0.2503	0.0179		0.3671	0.0073641
0.3685	0.0122		0.2553	0.0254		0.2512	0.0172		0.2512	0.0186		0.3685	0.0080924
0.37	0.0119		0.2562	0.0251		0.2521	0.0172		0.2521	0.017		0.37	0.0075163
0.3714	0.0119		0.2571	0.0231		0.253	0.0165		0.253	0.0177		0.3714	0.0082497
0.3728	0.0118		0.258	0.0246		0.2539	0.016		0.2539	0.0169		0.3728	0.0075915
0.3742	0.0116		0.2589	0.0235		0.2548	0.0166		0.2548	0.0162		0.3742	0.0072858
0.3756	0.0118		0.2597	0.0246		0.2557	0.0171		0.2557	0.0165		0.3756	0.0075019
0.377	0.0116		0.2606	0.0259		0.2566	0.0161		0.2566	0.0174		0.377	0.0073717
0.3784	0.0121		0.2615	0.0222		0.2575	0.0158		0.2575	0.0176		0.3784	0.0078516
0.3798	0.012		0.2624	0.0218		0.2584	0.0146		0.2584	0.0156		0.3798	0.0077125
0.3812	0.012		0.2633	0.0242		0.2594	0.0174		0.2594	0.0146		0.3812	0.0073866
0.3826	0.0119		0.2641	0.0248		0.2603	0.016		0.2603	0.0165		0.3826	0.0078931
0.384	0.0113		0.265	0.0275		0.2612	0.0154		0.2612	0.0174		0.384	0.0081251
0.3854	0.0117		0.2659	0.0262		0.2621	0.0173		0.2621	0.0166		0.3854	0.0074731
0.3868	0.0121		0.2668	0.0253		0.263	0.0157		0.263	0.0156		0.3868	0.0073715
0.3882	0.0122		0.2677	0.028		0.2639	0.0163		0.2639	0.0169		0.3882	0.0074853
0.3897	0.0118		0.2685	0.0307		0.2648	0.0171		0.2648	0.0173		0.3897	0.0080118
0.3911	0.0113		0.2694	0.0327		0.2657	0.0167		0.2657	0.0174		0.3911	0.0072004
0.3925	0.0114		0.2703	0.0425		0.2666	0.0149		0.2666	0.0156		0.3925	0.0071816
0.3939	0.0121		0.2712	0.0372		0.2675	0.018		0.2675	0.0186		0.3939	0.0073997
0.3953	0.0115		0.2721	0.0391		0.2684	0.0187		0.2684	0.0197		0.3953	0.0073318
0.3967	0.0114		0.2729	0.0485		0.2693	0.0167		0.2693	0.0166		0.3967	0.0081738
0.3981	0.0114		0.2738	0.0421		0.2702	0.0217		0.2702	0.0232		0.3981	0.0076673
0.3995	0.011		0.2747	0.0495		0.2711	0.0245		0.2711	0.0239		0.3995	0.0073614
0.4009	0.0108		0.2756	0.0431		0.272	0.0245		0.272	0.0248		0.4009	0.0079391
0.4023	0.0119		0.2764	0.048		0.2729	0.0286		0.2729	0.0316		0.4023	0.0077486
0.4037	0.0113		0.2773	0.0411		0.2738	0.0285		0.2738	0.0305		0.4037	0.0076234
0.4051	0.011		0.2782	0.029		0.2747	0.029		0.2747	0.0346		0.4051	0.0072507
0.4065	0.0116		0.2791	0.0307		0.2756	0.0325		0.2756	0.0391		0.4065	0.0076326
0.4079	0.0116		0.28	0.0282		0.2765	0.0205		0.2765	0.022		0.4079	0.007197
0.4094	0.0119		0.2808	0.0329		0.2774	0.0239		0.2774	0.0279		0.4094	0.0070204
0.4108	0.011		0.2817	0.0372		0.2783	0.021		0.2783	0.0234		0.4108	0.0074545
0.4122	0.0116		0.2826	0.0347		0.2793	0.0189		0.2793	0.0206		0.4122	0.0073704
0.4136	0.0123		0.2835	0.0365		0.2802	0.017		0.2802	0.0187		0.4136	0.0076483
0.415	0.0115		0.2844	0.0365		0.2811	0.0171		0.2811	0.0181		0.415	0.0075811
0.4164	0.012		0.2852	0.0462		0.282	0.0196		0.282	0.0195		0.4164	0.0076034
0.4178	0.0115		0.2861	0.0417		0.2829	0.0191		0.2829	0.0185		0.4178	0.0075525
0.4192	0.0121		0.287	0.0375		0.2838	0.0191		0.2838	0.0224		0.4192	0.0077794
0.4206	0.0117		0.2879	0.0326		0.2847	0.0298		0.2847	0.0315		0.4206	0.0076266
0.422	0.012		0.2888	0.0374		0.2856	0.0224		0.2856	0.022		0.422	0.008361
0.4234	0.0117		0.2896	0.0264		0.2865	0.0252		0.2865	0.0273		0.4234	0.0072718
0.4248	0.012		0.2905	0.0291		0.2874	0.0224		0.2874	0.0273		0.4248	0.0075206
0.4262	0.0118		0.2914	0.0217		0.2883	0.0209		0.2883	0.0227		0.4262	0.0074216
0.4276	0.0121		0.2923	0.0238		0.2892	0.0197		0.2892	0.0207		0.4276	0.0070856
0.4291	0.0123		0.2932	0.0242		0.2901	0.0166		0.2901	0.0162		0.4291	0.0076366
0.4305	0.0123		0.294	0.0213		0.291	0.0161		0.291	0.0175		0.4305	0.007691
0.4319	0.0119		0.2949	0.0244		0.2919	0.0152		0.2919	0.0153		0.4319	0.0076909
0.4333	0.0112		0.2958	0.0228		0.2928	0.0147		0.2928	0.0144		0.4333	0.0069159
0.4347	0.012		0.2967	0.0306		0.2937	0.0145		0.2937	0.0149		0.4347	0.0075079
0.4361	0.0123		0.2976	0.0262		0.2946	0.0146		0.2946	0.0137		0.4361	0.0082433
0.4375	0.0121		0.2984	0.0264		0.2955	0.0166		0.2955	0.0143		0.4375	0.0080849
0.4389	0.0117		0.2993	0.0374		0.2964	0.0197		0.2964	0.0233		0.4389	0.006835
0.4403	0.0118		0.3002	0.0284		0.2973	0.0153		0.2973	0.0153		0.4403	0.0076448
0.4417	0.0123		0.3011	0.0199		0.2982	0.0139		0.2982	0.015		0.4417	0.0078402
0.4431	0.0121		0.302	0.0306		0.2992	0.0203		0.2992	0.0219		0.4431	0.0075515
0.4445	0.0123		0.3028	0.0217		0.3001	0.0175		0.3001	0.0201		0.4445	0.0076658
0.4459	0.0126		0.3037	0.0144		0.301	0.0153		0.301	0.0131		0.4459	0.0072056
0.4473	0.0134		0.3046	0.0201		0.3019	0.016		0.3019	0.0162		0.4473	0.0071205
0.4487	0.0151		0.3055	0.0179		0.3028	0.017		0.3028	0.0167		0.4487	0.0073779
0.4502	0.0173		0.3063	0.016		0.3037	0.0125		0.3037	0.0115		0.4502	0.0074503
0.4516	0.0229		0.3072	0.0169		0.3046	0.0136		0.3046	0.014		0.4516	0.0072444
0.453	0.0267		0.3081	0.0187		0.3055	0.0118		0.3055	0.0112		0.453	0.0075793
0.4544	0.03		0.309	0.0199		0.3064	0.0125		0.3064	0.0116		0.4544	0.007211
0.4558	0.0264		0.3099	0.0154		0.3073	0.0125		0.3073	0.0104		0.4558	0.0078728
0.4572	0.0231		0.3107	0.0193		0.3082	0.0117		0.3082	0.0105		0.4572	0.0070939
0.4586	0.0201		0.3116	0.0151		0.3091	0.0117		0.3091	0.0107		0.4586	0.0074308
0.46	0.0172		0.3125	0.0163		0.31	0.0112		0.31	0.0118		0.46	0.0077266
0.4614	0.015		0.3134	0.0151		0.3109	0.0123		0.3109	0.0114		0.4614	0.0073377
0.4628	0.014		0.3143	0.0118		0.3118	0.0114		0.3118	0.0102		0.4628	0.0071542
0.4642	0.0135		0.3151	0.0128		0.3127	0.0116		0.3127	0.0106		0.4642	0.0071551
0.4656	0.013		0.316	0.0116		0.3136	0.0119		0.3136	0.008872		0.4656	0.0083557
0.467	0.0128		0.3169	0.0135		0.3145	0.0118		0.3145	0.009118		0.467	0.0069961
0.4684	0.0125		0.3178	0.0125		0.3154	0.01		0.3154	0.009274		0.4684	0.0070455
0.4699	0.0125		0.3187	0.0112		0.3163	0.0105		0.3163	0.008832		0.4699	0.0065558
0.4713	0.0121		0.3195	0.012		0.3172	0.0096458		0.3172	0.006718		0.4713	0.0073185
0.4727	0.0121		0.3204	0.0116		0.3181	0.0093573		0.3181	0.007398		0.4727	0.0064487
0.4741	0.012		0.3213	0.0114		0.3191	0.0090343		0.3191	0.007027		0.4741	0.0072228
0.4755	0.0129		0.3222	0.0118		0.32	0.0088105		0.32	0.006694		0.4755	0.0076977
0.4769	0.0122		0.3231	0.01		0.3209	0.0084879		0.3209	0.007389		0.4769	0.007116
0.4783	0.013		0.3239	0.0103		0.3218	0.0089136		0.3218	0.006663		0.4783	0.007805
0.4797	0.0125		0.3248	0.0101		0.3227	0.0088606		0.3227	0.0066		0.4797	0.007278
0.4811	0.012		0.3257	0.009529		0.3236	0.0090157		0.3236	0.005619		0.4811	0.0068112
0.4825	0.0126		0.3266	0.009415		0.3245	0.0090926		0.3245	0.006068		0.4825	0.0080657
0.4839	0.0127		0.3275	0.0101		0.3254	0.008854		0.3254	0.006064		0.4839	0.0071721
0.4853	0.0127		0.3283	0.007355		0.3263	0.008842		0.3263	0.006037		0.4853	0.0071158
0.4867	0.0118		0.3292	0.0114		0.3272	0.0089084		0.3272	0.006817		0.4867	0.0077957
0.4881	0.0117		0.3301	0.00864		0.3281	0.0083367		0.3281	0.006419		0.4881	0.0080462
0.4896	0.0125		0.331	0.009766		0.329	0.0080432		0.329	0.006871		0.4896	0.0064401
0.491	0.012		0.3319	0.009922		0.3299	0.0078388		0.3299	0.006136		0.491	0.0078505
0.4924	0.0124		0.3327	0.009334		0.3308	0.008338		0.3308	0.005027		0.4924	0.0068816
0.4938	0.0123		0.3336	0.007612		0.3317	0.0086439		0.3317	0.005611		0.4938	0.0074176
0.4952	0.0115		0.3345	0.008211		0.3326	0.0083668		0.3326	0.005201		0.4952	0.007307
0.4966	0.012		0.3354	0.008864		0.3335	0.0082719		0.3335	0.004961		0.4966	0.0068533
0.498	0.0117		0.3362	0.009005		0.3344	0.0074318		0.3344	0.005796		0.498	0.0066181
0.4994	0.0113		0.3371	0.008334		0.3353	0.0083838		0.3353	0.005122		0.4994	0.0077174
0.5008	0.0119		0.338	0.008975		0.3362	0.0076992		0.3362	0.005745		0.5008	0.0064062
0.5022	0.0121		0.3389	0.008185		0.3371	0.0076717		0.3371	0.0043106		0.5022	0.0079385
0.5036	0.012		0.3398	0.007149		0.338	0.0072509		0.338	0.005509		0.5036	0.0074977
0.505	0.0114		0.3406	0.008276		0.3389	0.0082138		0.3389	0.004547		0.505	0.0074423
0.5064	0.0121		0.3415	0.008233		0.3399	0.0072196		0.3399	0.005073		0.5064	0.0077431
0.5078	0.0117		0.3424	0.008905		0.3408	0.0075263		0.3408	0.005343		0.5078	0.007483
0.5093	0.012		0.3433	0.009245		0.3417	0.0073487		0.3417	0.0045914		0.5093	0.0080114
0.5107	0.0111		0.3442	0.007794		0.3426	0.0082136		0.3426	0.00527		0.5107	0.0088981
0.5121	0.0122		0.345	0.008959		0.3435	0.0074089		0.3435	0.005714		0.5121	0.0084891
0.5135	0.0121		0.3459	0.01		0.3444	0.0080607		0.3444	0.005042		0.5135	0.0087309
0.5149	0.0118		0.3468	0.008991		0.3453	0.0075171		0.3453	0.0047778		0.5149	0.0078395
0.5163	0.0119		0.3477	0.007197		0.3462	0.0075558		0.3462	0.0042237		0.5163	0.0088987
0.5177	0.0125		0.3486	0.007802		0.3471	0.0078006		0.3471	0.0047444		0.5177	0.007952
0.5191	0.0115		0.3494	0.0104		0.348	0.0086294		0.348	0.0044539		0.5191	0.0076416
0.5205	0.012		0.3503	0.00841		0.3489	0.0073894		0.3489	0.005321		0.5205	0.00762
0.5219	0.0122		0.3512	0.009176		0.3498	0.0070329		0.3498	0.005949		0.5219	0.0068811
0.5233	0.0112		0.3521	0.008399		0.3507	0.0078499		0.3507	0.005501		0.5233	0.0072817
0.5247	0.0113		0.353	0.007546		0.3516	0.0075669		0.3516	0.0043936		0.5247	0.007017
0.5261	0.0109		0.3538	0.00803		0.3525	0.0066366		0.3525	0.0045235		0.5261	0.0080785
0.5275	0.0117		0.3547	0.007825		0.3534	0.0075636		0.3534	0.005138		0.5275	0.0071857
0.5289	0.0106		0.3556	0.00689		0.3543	0.0072864		0.3543	0.0045549		0.5289	0.0073201
0.5304	0.0111		0.3565	0.005917		0.3552	0.0071043		0.3552	0.004545		0.5304	0.0084682
0.5318	0.0126		0.3574	0.006518		0.3561	0.0074168		0.3561	0.004497		0.5318	0.0075741
0.5332	0.0121		0.3582	0.009902		0.357	0.0064435		0.357	0.005256		0.5332	0.0073834
0.5346	0.0119		0.3591	0.00831		0.3579	0.0074037		0.3579	0.005037		0.5346	0.0075197
0.536	0.0117		0.36	0.008042		0.3588	0.0073246		0.3588	0.004906		0.536	0.0081992
0.5374	0.0127		0.3609	0.007524		0.3598	0.007866		0.3598	0.0043517		0.5374	0.0089015
0.5388	0.0138		0.3618	0.008296		0.3607	0.00744		0.3607	0.0046794		0.5388	0.0060595
0.5402	0.014		0.3626	0.008242		0.3616	0.0071305		0.3616	0.0038263		0.5402	0.0072598
0.5416	0.013		0.3635	0.007854		0.3625	0.0070594		0.3625	0.0039566		0.5416	0.0070083
0.543	0.0117		0.3644	0.0075		0.3634	0.0075048		0.3634	0.005163		0.543	0.0070234
0.5444	0.0122		0.3653	0.007905		0.3643	0.0076252		0.3643	0.0047359		0.5444	0.0073355
0.5458	0.0138		0.3661	0.008655		0.3652	0.0071241		0.3652	0.005899		0.5458	0.0073546
0.5472	0.0124		0.367	0.007676		0.3661	0.0078918		0.3661	0.005462		0.5472	0.0071754
0.5486	0.0117		0.3679	0.006646		0.367	0.0082025		0.367	0.004942		0.5486	0.0068167
0.5501	0.0127		0.3688	0.006832		0.3679	0.0083576		0.3679	0.004487		0.5501	0.007292
0.5515	0.0121		0.3697	0.008709		0.3688	0.0073134		0.3688	0.0048833		0.5515	0.0069619
0.5529	0.0124		0.3705	0.007184		0.3697	0.007281		0.3697	0.0044268		0.5529	0.0064231
0.5543	0.0112		0.3714	0.008543		0.3706	0.0080108		0.3706	0.005027		0.5543	0.0066619
0.5557	0.0118		0.3723	0.008956		0.3715	0.0077769		0.3715	0.0043046		0.5557	0.0085396
0.5571	0.0121		0.3732	0.008183		0.3724	0.0081486		0.3724	0.0046479		0.5571	0.0070154
0.5585	0.0126		0.3741	0.006085		0.3733	0.0069161		0.3733	0.0043589		0.5585	0.0085532
0.5599	0.0133		0.3749	0.008602		0.3742	0.007435		0.3742	0.0047276		0.5599	0.0068717
0.5613	0.0123		0.3758	0.007356		0.3751	0.0067117		0.3751	0.0047811		0.5613	0.0057904
0.5627	0.0115		0.3767	0.0104		0.376	0.0071846		0.376	0.0044596		0.5627	0.0070943
0.5641	0.0104		0.3776	0.006963		0.3769	0.0078266		0.3769	0.0038703		0.5641	0.0070065
0.5655	0.0116		0.3785	0.006982		0.3778	0.0066102		0.3778	0.005209		0.5655	0.0064111
0.5669	0.011		0.3793	0.007586		0.3787	0.0068157		0.3787	0.0039071		0.5669	0.0070554
0.5683	0.0107		0.3802	0.005523		0.3797	0.0067694		0.3797	0.0043245		0.5683	0.0070318
0.5698	0.0108		0.3811	0.007009		0.3806	0.0075854		0.3806	0.004742		0.5698	0.0073243
0.5712	0.0105		0.382	0.008157		0.3815	0.0073252		0.3815	0.005478		0.5712	0.0064919
0.5726	0.0119		0.3829	0.008813		0.3824	0.007532		0.3824	0.0047614		0.5726	0.0080317
0.574	0.0121		0.3837	0.006598		0.3833	0.0077228		0.3833	0.004947		0.574	0.0068874
0.5754	0.0115		0.3846	0.006537		0.3842	0.0072882		0.3842	0.004926		0.5754	0.0073328
0.5768	0.011		0.3855	0.006992		0.3851	0.0072947		0.3851	0.0045905		0.5768	0.0062459
0.5782	0.013		0.3864	0.007216		0.386	0.0071301		0.386	0.0040107		0.5782	0.0067153
0.5796	0.0124		0.3873	0.009232		0.3869	0.0077881		0.3869	0.0048409		0.5796	0.0068517
0.581	0.0114		0.3881	0.007434		0.3878	0.0074108		0.3878	0.005125		0.581	0.0076983
0.5824	0.0125		0.389	0.007554		0.3887	0.0078122		0.3887	0.005066		0.5824	0.0067303
0.5838	0.0133		0.3899	0.007956		0.3896	0.0074652		0.3896	0.004349		0.5838	0.0078757
0.5852	0.0115		0.3908	0.007717		0.3905	0.007217		0.3905	0.004952		0.5852	0.0055176
0.5866	0.0113		0.3917	0.006136		0.3914	0.0066233		0.3914	0.0042663		0.5866	0.007878
0.588	0.0127		0.3925	0.006296		0.3923	0.0069374		0.3923	0.0045206		0.588	0.0087547
0.5895	0.0112		0.3934	0.005975		0.3932	0.0078446		0.3932	0.00494		0.5895	0.0080993
0.5909	0.0109		0.3943	0.008092		0.3941	0.0067194		0.3941	0.0048204		0.5909	0.0123
0.5923	0.0117		0.3952	0.007078		0.395	0.0075704		0.395	0.004976		0.5923	0.0096345
0.5937	0.0121		0.396	0.007943		0.3959	0.0073784		0.3959	0.0044534		0.5937	0.00438
0.5951	0.012		0.3969	0.007396		0.3968	0.0077302		0.3968	0.0042793		0.5951	0.0090983
0.5965	0.0116		0.3978	0.007038		0.3977	0.007276		0.3977	0.0041086		0.5965	0.0062069
0.5979	0.0117		0.3987	0.008524		0.3986	0.0073733		0.3986	0.0045083		0.5979	0.00939
0.5993	0.0126		0.3996	0.008192		0.3996	0.0065137		0.3996	0.0047147		0.5993	0.0056975
0.6007	0.0121		0.4004	0.008252		0.4005	0.0079673		0.4005	0.0048962		0.6007	0.0054792
0.4812	0.00050903
0.4824	0.00045083
0.4836	0.00045937
0.4848	0.00047167
0.486	0.0004426
0.4872	0.00050227
0.4883	0.00044733
0.4895	0.00047563
0.4907	0.00044363
0.4919	0.00044277
0.4931	0.00042997
0.4943	0.0004462
0.4955	0.00044687
0.4967	0.00044603
0.4979	0.00044327
0.4991	0.00040567
0.5003	0.0004426
0.5015	0.000422
0.5027	0.0004325
0.5039	0.00042347
0.5051	0.00041033
0.5063	0.0004053
0.5075	0.00039833
0.5086	0.00039257
0.5098	0.0003901
0.511	0.00038183
0.5122	0.00034883
0.5134	0.00037203
0.5146	0.0003779
0.5158	0.00036513
0.517	0.00036897
0.5182	0.0003716
0.5194	0.00034943
0.5206	0.00036193
0.5218	0.0003405
0.523	0.00034717
0.5242	0.00034243
0.5254	0.00032446
0.5266	0.000353
0.5278	0.00032188
0.5289	0.00030716
0.5301	0.000349
0.5313	0.00031142
0.5325	0.0003105
0.5337	0.00033005
0.5349	0.00027293
0.5361	0.00031006
0.5373	0.00028626
0.5385	0.00026617
0.5397	0.00031548
0.5409	0.00029153
0.5421	0.00026407
0.5433	0.00028603
0.5445	0.00026585
0.5457	0.00026097
0.5469	0.00028927
0.5481	0.00026697
0.5493	0.00027081
0.5504	0.00026948
0.5516	0.00025444
0.5528	0.00027047
0.554	0.00025988
0.5552	0.0002418
0.5564	0.00024551
0.5576	0.00023334
0.5588	0.00023603
0.56	0.00022578
0.5612	0.00022824
0.5624	0.00022483
0.5636	0.00020926
0.5648	0.00022121
0.566	0.00023492
0.5672	0.00020922
0.5684	0.00017732
0.5696	0.00022435
0.5707	0.00022668
0.5719	0.00018586
0.5731	0.00020075
0.5743	0.0001923
0.5755	0.00018025
0.5767	0.00018738
0.5779	0.00017371
0.5791	0.00020052
0.5803	0.00016168
0.5815	0.00016385
0.5827	0.00017524
0.5839	0.00014223
0.5851	0.00016934
0.5863	0.00014397
0.5875	0.00014245
0.5887	0.00016261
0.5899	0.00015032
0.591	0.00014298
0.5922	0.0001608
0.5934	0.00011278
0.5946	0.00012874
0.5958	0.00013638
0.597	0.00010484
0.5982	0.00014012
0.5994	0.00010857
0.6006	0.00011596

## Sheet: Figure 1_Panel D
Angular frequency	G' Ia3d	G'' Ia3d	G' lamellar	G'' lamellar
100	182000	10139	5043.2	1230.7
93.3	185000	11000
87	184000	10663	4954.6	1161.1
81.1	185000	9688.9
75.6	185000	10703	4872.2	1108.3
70.5	185000	9685.8
65.8	187000	10588	4800.2	1074.1
61.4	185000	8459.5
57.2	185000	10919	4762.2	1027.9
53.4	185000	10720
49.8	186000	12010	4708.1	968.91
46.4	186000	11803
43.3	188000	11931	4606.7	919.47
40.4	185000	12216
37.6	183000	13730	4553.6	898.74
35.1	183000	14221
32.7	183000	12933	4522.1	883.67
30.5	186000	13462
28.5	187000	11758	4414.4	833.64
26.6	187000	13798
24.8	187000	12481	4425.4	709.42
23.1	187000	14037
21.5	185000	12823	4295.5	809.52
20.1	185000	15802
18.7	186000	16274	4228.5	850.98
17.5	183000	16075
16.3	183000	14204	4126.7	682.97
15.2	184000	16508
14.2	183000	17776	4180.9	642.61
13.2	183000	18255
12.3	184000	18665	4105.9	792.31
11.5	183000	16807
10.7	180000	17153	4047.5	619.17
10	183000	21114
9.33	184000	20161	4062.2	695.06
8.7	184000	21781
8.11	183000	22250	3970.7	569.94
7.56	181000	19617
7.05	180000	20481	3945.7	576.89
6.58	180000	21785
6.14	180000	22578	3847.3	602.86
5.72	176000	23021
5.34	180000	21636	3799	568.9
4.98	174000	23701
4.64	176000	27114	3776.3	714.69
4.33	177000	27338
4.04	175000	26671	3434.3	686.24
3.76	173000	26787
3.51	169000	32869	3677	558.59
3.27	171000	31729
3.05	173000	32901	3577.1	560.03
2.85	171000	31051
2.66	169000	32557	3554.2	613.11
2.48	171000	35685
2.31	171000	32612	3304.6	760.44
2.15	171000	38263
2.01	170000	38094	3453.5	494.01
1.87	167000	41070
1.75	165000	39043	3361.3	584.22
1.63	164000	37841
1.52	162000	40476	3386.4	526.11
1.42	162000	39327
1.32	160000	43039	3334	521.68
1.23	158000	40393
1.15	157000	44022	3341	553.8
1.07	155000	42434
1	156000	40929	3244.9	531.09
0.933	153000	43509
0.87	152000	45367	3243	534.52
0.811	152000	46755
0.756	152000	47316	3211.9	489.1
0.705	150000	47753
0.658	148000	48420	3108.8	504.02
0.614	147000	48916
0.572	146000	49886	3124.6	570.29
0.534	145000	48590
0.498	142000	48888	3019.7	589.97
0.464	141000	53300
0.433	139000	51183	2993.3	529.48
0.404	137000	52639
0.376	135000	53236	2957.7	548.88
0.351	134000	53840
0.327	134000	54845	2942.8	586.67
0.305	133000	54588
0.285	130000	55411	2883.9	566.76
0.266	128000	56059
0.248	128000	55269	2842.8	569.06
0.231	125000	55986
0.215	123000	57716	2768.3	596.13
0.201	121000	57015
0.187	120000	58727	2784.7	566.43
0.175	117000	58267
0.163	115000	58187	2645.8	622.51
0.152	114000	58941
0.142	112000	59274	2518.5	606.05
0.132	111000	59462
0.123	110000	59613	2513	633.45
0.115	107000	60656
0.107	105000	59593	2511.7	568.36
0.1	102000	60514

## Sheet: Figure 1_Panel E
	Lamellar	Qubic
Flow point (Pa)	35	1400
Yield point (Pa)	20	800

## Sheet: Figure 1_Panel F
1			2			3
q (a-1)	Int (a.u.)		q (a-1)	Int (a.u.)		q (a-1)	Int (a.u.)
0.0421	0.0038136		0.0252	0.0077779		0.0513	0.0187
0.0435	0.00474		0.0266	0.0181		0.0522	0.0137
0.0449	0.0020987		0.0281	0.0162		0.0531	0.0149
0.0463	0.0032104		0.0295	0.0205		0.054	0.0119
0.0477	0.004163		0.031	0.0148		0.0548	0.013
0.0491	0.0025074		0.0324	0.0116		0.0557	0.0132
0.0506	0.001718		0.0339	0.0103		0.0566	0.0128
0.052	0.0028139		0.0353	0.0116		0.0575	0.0153
0.0534	0.0037669		0.0368	0.0093695		0.0584	0.0113
0.0548	0.003822		0.0382	0.0075133		0.0592	0.0134
0.0562	0.0030158		0.0397	0.0065663		0.0601	0.0114
0.0576	0.0025081		0.0411	0.0064429		0.061	0.0105
0.059	0.0037198		0.0426	0.0067388		0.0619	0.0116
0.0604	0.002219		0.044	0.0055288		0.0628	0.0134
0.0618	0.0027498		0.0455	0.006506		0.0636	0.0082959
0.0632	0.0036885		0.0469	0.0056575		0.0645	0.0128
0.0646	0.0029937		0.0484	0.0063647		0.0654	0.0117
0.066	0.0039224		0.0498	0.0063956		0.0663	0.011
0.0674	0.002441		0.0513	0.0068458		0.0671	0.0126
0.0688	0.0034849		0.0527	0.0055935		0.068	0.0107
0.0703	0.004067		0.0542	0.0067187		0.0689	0.01
0.0717	0.0027682		0.0556	0.0059974		0.0698	0.0090743
0.0731	0.0033521		0.0571	0.0068153		0.0707	0.0101
0.0745	0.004076		0.0585	0.0070726		0.0715	0.0079702
0.0759	0.004121		0.06	0.0071184		0.0724	0.0111
0.0773	0.0037696		0.0614	0.0072097		0.0733	0.0077783
0.0787	0.004284		0.0629	0.0082223		0.0742	0.0095462
0.0801	0.0039832		0.0643	0.0078377		0.0751	0.0087971
0.0815	0.0038352		0.0658	0.0086164		0.0759	0.0104
0.0829	0.006262		0.0672	0.0085712		0.0768	0.0109
0.0843	0.004444		0.0687	0.01		0.0777	0.0090189
0.0857	0.005656		0.0701	0.0097346		0.0786	0.0082974
0.0871	0.004804		0.0716	0.0091605		0.0795	0.0090754
0.0885	0.007346		0.073	0.0109		0.0803	0.0087125
0.09	0.006563		0.0745	0.0123		0.0812	0.0089759
0.0914	0.006751		0.0759	0.0124		0.0821	0.0094462
0.0928	0.00653		0.0774	0.0127		0.083	0.009836
0.0942	0.005282		0.0788	0.015		0.0839	0.0097243
0.0956	0.006066		0.0803	0.015		0.0847	0.0107
0.097	0.006553		0.0817	0.0188		0.0856	0.0114
0.0984	0.006013		0.0832	0.0202		0.0865	0.0114
0.0998	0.007556		0.0846	0.0245		0.0874	0.0093359
0.1012	0.009256		0.0861	0.0379		0.0883	0.0085658
0.1026	0.008853		0.0875	0.0659		0.0891	0.0104
0.104	0.008939		0.089	0.138		0.09	0.0109
0.1054	0.009367		0.0904	0.1963		0.0909	0.0108
0.1068	0.008535		0.0919	0.2575		0.0918	0.0113
0.1082	0.009099		0.0933	0.248		0.0927	0.0112
0.1097	0.009489		0.0948	0.1766		0.0935	0.0114
0.1111	0.009567		0.0962	0.1291		0.0944	0.0131
0.1125	0.0112		0.0977	0.0788		0.0953	0.0119
0.1139	0.0116		0.0991	0.0551		0.0962	0.0129
0.1153	0.0104		0.1006	0.0417		0.097	0.0107
0.1167	0.0111		0.102	0.0386		0.0979	0.0113
0.1181	0.0118		0.1035	0.0383		0.0988	0.0122
0.1195	0.0132		0.1049	0.0415		0.0997	0.0125
0.1209	0.0143		0.1064	0.0503		0.1006	0.0114
0.1223	0.0154		0.1078	0.0715		0.1014	0.0129
0.1237	0.0153		0.1093	0.1082		0.1023	0.0127
0.1251	0.0163		0.1107	0.1498		0.1032	0.0159
0.1265	0.0162		0.1122	0.1716		0.1041	0.0143
0.1279	0.0171		0.1136	0.1428		0.105	0.0148
0.1294	0.0187		0.1151	0.1109		0.1058	0.0128
0.1308	0.0201		0.1165	0.0685		0.1067	0.0133
0.1322	0.021		0.118	0.051		0.1076	0.0156
0.1336	0.0221		0.1194	0.0348		0.1085	0.0157
0.135	0.0241		0.1209	0.0307		0.1094	0.0148
0.1364	0.025		0.1223	0.0275		0.1102	0.0146
0.1378	0.0276		0.1238	0.029		0.1111	0.0156
0.1392	0.0312		0.1252	0.0313		0.112	0.0163
0.1406	0.0325		0.1267	0.0355		0.1129	0.0171
0.142	0.0353		0.1281	0.0368		0.1138	0.0166
0.1434	0.0437		0.1296	0.0377		0.1146	0.0181
0.1448	0.0567		0.131	0.0356		0.1155	0.0188
0.1462	0.1106		0.1325	0.0309		0.1164	0.0197
0.1476	0.251		0.1339	0.0279		0.1173	0.0202
0.1491	0.5021		0.1354	0.0245		0.1182	0.0199
0.1505	0.8766		0.1368	0.0228		0.119	0.0219
0.1519	1.2336		0.1383	0.0236		0.1199	0.0187
0.1533	1.1949		0.1397	0.0228		0.1208	0.0221
0.1547	1.0756		0.1412	0.0221		0.1217	0.0209
0.1561	0.7329		0.1426	0.0221		0.1226	0.0235
0.1575	0.5447		0.1441	0.0213		0.1234	0.0256
0.1589	0.2793		0.1455	0.0214		0.1243	0.0232
0.1603	0.1958		0.147	0.0211		0.1252	0.0256
0.1617	0.0943		0.1484	0.023		0.1261	0.0271
0.1631	0.0826		0.1499	0.0214		0.127	0.0282
0.1645	0.0648		0.1513	0.024		0.1278	0.0295
0.1659	0.0595		0.1528	0.0285		0.1287	0.0292
0.1673	0.0507		0.1542	0.034		0.1296	0.0289
0.1687	0.0497		0.1557	0.0404		0.1305	0.0341
0.1702	0.0454		0.1571	0.0449		0.1313	0.033
0.1716	0.044		0.1586	0.0445		0.1322	0.036
0.173	0.0416		0.16	0.0398		0.1331	0.0342
0.1744	0.0394		0.1615	0.0322		0.134	0.0352
0.1758	0.0376		0.1629	0.0269		0.1349	0.0356
0.1772	0.035		0.1644	0.0255		0.1357	0.0381
0.1786	0.0351		0.1658	0.0233		0.1366	0.0376
0.18	0.0327		0.1673	0.0216		0.1375	0.0439
0.1814	0.0325		0.1687	0.0213		0.1384	0.0434
0.1828	0.0306		0.1702	0.0216		0.1393	0.0438
0.1842	0.031		0.1716	0.0226		0.1401	0.0432
0.1856	0.0293		0.1731	0.022		0.141	0.0447
0.187	0.0293		0.1745	0.0225		0.1419	0.0465
0.1884	0.0265		0.176	0.0247		0.1428	0.0507
0.1899	0.0272		0.1774	0.0255		0.1437	0.0523
0.1913	0.0262		0.1789	0.0281		0.1445	0.0546
0.1927	0.0255		0.1803	0.0301		0.1454	0.0703
0.1941	0.0253		0.1818	0.0319		0.1463	0.0962
0.1955	0.025		0.1832	0.0312		0.1472	0.1285
0.1969	0.025		0.1847	0.0292		0.1481	0.1708
0.1983	0.0243		0.1861	0.0286		0.1489	0.2482
0.1997	0.0235		0.1876	0.0301		0.1498	0.2802
0.2011	0.0241		0.189	0.0311		0.1507	0.3137
0.2025	0.0227		0.1905	0.0353		0.1516	0.2967
0.2039	0.0232		0.1919	0.0362		0.1525	0.3134
0.2053	0.0214		0.1934	0.0343		0.1533	0.2809
0.2067	0.0228		0.1948	0.0323		0.1542	0.2145
0.2081	0.0207		0.1962	0.0277		0.1551	0.1895
0.2096	0.0208		0.1977	0.0243		0.156	0.1641
0.211	0.0215		0.1991	0.0225		0.1569	0.0994
0.2124	0.021		0.2006	0.0207		0.1577	0.0862
0.2138	0.0193		0.202	0.0194		0.1586	0.0658
0.2152	0.0194		0.2035	0.0198		0.1595	0.0549
0.2166	0.0197		0.2049	0.0182		0.1604	0.0461
0.218	0.0196		0.2064	0.0178		0.1612	0.0469
0.2194	0.0202		0.2078	0.0168		0.1621	0.0433
0.2208	0.0187		0.2093	0.0154		0.163	0.0401
0.2222	0.0194		0.2107	0.015		0.1639	0.0387
0.2236	0.0184		0.2122	0.0148		0.1648	0.0376
0.225	0.0177		0.2136	0.015		0.1656	0.0357
0.2264	0.0166		0.2151	0.0134		0.1665	0.0342
0.2278	0.0181		0.2165	0.0134		0.1674	0.0338
0.2293	0.0174		0.218	0.0134		0.1683	0.0325
0.2307	0.0167		0.2194	0.0137		0.1692	0.0326
0.2321	0.0157		0.2209	0.0137		0.17	0.0307
0.2335	0.0162		0.2223	0.0129		0.1709	0.0307
0.2349	0.016		0.2238	0.0131		0.1718	0.0281
0.2363	0.0158		0.2252	0.0118		0.1727	0.0285
0.2377	0.0163		0.2267	0.0109		0.1736	0.0296
0.2391	0.0153		0.2281	0.0105		0.1744	0.0285
0.2405	0.0156		0.2296	0.0097988		0.1753	0.0267
0.2419	0.0148		0.231	0.0088078		0.1762	0.0275
0.2433	0.0138		0.2325	0.0087659		0.1771	0.0269
0.2447	0.014		0.2339	0.008517		0.178	0.0251
0.2461	0.0153		0.2354	0.0082622		0.1788	0.0244
0.2475	0.0147		0.2368	0.0080341		0.1797	0.025
0.2489	0.015		0.2383	0.0077787		0.1806	0.0239
0.2504	0.0137		0.2397	0.0077338		0.1815	0.0242
0.2518	0.0143		0.2412	0.0075524		0.1824	0.0232
0.2532	0.014		0.2426	0.0076259		0.1832	0.0227
0.2546	0.0143		0.2441	0.0070521		0.1841	0.024
0.256	0.0139		0.2455	0.0072367		0.185	0.0211
0.2574	0.0144		0.247	0.0066201		0.1859	0.0223
0.2588	0.0127		0.2484	0.0067958		0.1868	0.0216
0.2602	0.0127		0.2499	0.0064427		0.1876	0.0224
0.2616	0.0128		0.2513	0.0065888		0.1885	0.0213
0.263	0.0121		0.2528	0.0056724		0.1894	0.022
0.2644	0.0131		0.2542	0.0059037		0.1903	0.0204
0.2658	0.0128		0.2557	0.0059529		0.1911	0.0209
0.2672	0.0127		0.2571	0.0054356		0.192	0.0186
0.2686	0.013		0.2586	0.0055516		0.1929	0.0208
0.2701	0.0131		0.26	0.0056228		0.1938	0.0201
0.2715	0.0123		0.2615	0.0054584		0.1947	0.0181
0.2729	0.0119		0.2629	0.0049611		0.1955	0.0201
0.2743	0.0119		0.2644	0.0051346		0.1964	0.0197
0.2757	0.0129		0.2658	0.0048193		0.1973	0.0183
0.2771	0.0113		0.2673	0.005207		0.1982	0.017
0.2785	0.0119		0.2687	0.0049407		0.1991	0.0173
0.2799	0.012		0.2702	0.0046724		0.1999	0.0183
0.2813	0.0126		0.2716	0.0047716		0.2008	0.0174
0.2827	0.0121		0.2731	0.0043338		0.2017	0.0174
0.2841	0.0111		0.2745	0.0044339		0.2026	0.0175
0.2855	0.011		0.276	0.0044101		0.2035	0.0182
0.2869	0.0109		0.2774	0.0040424		0.2043	0.0162
0.2883	0.0115		0.2789	0.0041059		0.2052	0.0157
0.2898	0.0117		0.2803	0.0040564		0.2061	0.0172
0.2912	0.012		0.2818	0.0040187		0.207	0.0162
0.2926	0.0115		0.2832	0.0039058		0.2079	0.0163
0.294	0.0122		0.2847	0.003811		0.2087	0.0165
0.2954	0.0134		0.2861	0.0039068		0.2096	0.017
0.2968	0.0125		0.2876	0.0035617		0.2105	0.0168
0.2982	0.014		0.289	0.0038018		0.2114	0.0163
0.2996	0.0167		0.2905	0.003934		0.2123	0.0164
0.301	0.0204		0.2919	0.003637		0.2131	0.0149
0.3024	0.0264		0.2934	0.0039705		0.214	0.0174
0.3038	0.0288		0.2948	0.0033822		0.2149	0.0151
0.3052	0.0314		0.2963	0.0038585		0.2158	0.0161
0.3066	0.028		0.2977	0.0036143		0.2167	0.0143
0.308	0.0251		0.2992	0.0034855		0.2175	0.0146
0.3095	0.0187		0.3006	0.0037922		0.2184	0.0153
0.3109	0.0177		0.3021	0.0035295		0.2193	0.0155
0.3123	0.0131		0.3035	0.0036456		0.2202	0.0149
0.3137	0.0123		0.305	0.0037048		0.221	0.0151
0.3151	0.0107		0.3064	0.0039622		0.2219	0.0151
0.3165	0.009736		0.3079	0.003304		0.2228	0.0143
0.3179	0.009209		0.3093	0.0034432		0.2237	0.0138
0.3193	0.009681		0.3108	0.0032167		0.2246	0.0131
0.3207	0.008654		0.3122	0.0035457		0.2254	0.0139
0.3221	0.008096		0.3137	0.003617		0.2263	0.0133
0.3235	0.007977		0.3151	0.0031947		0.2272	0.0139
0.3249	0.007653		0.3166	0.0035578		0.2281	0.0125
0.3263	0.008039		0.318	0.003643		0.229	0.013
0.3277	0.007582		0.3195	0.0035713		0.2298	0.0144
0.3292	0.00705		0.3209	0.0035139		0.2307	0.0138
0.3306	0.007448		0.3224	0.0035814		0.2316	0.0125
0.332	0.006621		0.3238	0.0038776		0.2325	0.0124
0.3334	0.00785		0.3253	0.0032764		0.2334	0.0128
0.3348	0.006146		0.3267	0.0035695		0.2342	0.0122
0.3362	0.006953		0.3282	0.00351		0.2351	0.0112
0.3376	0.006368		0.3296	0.003607		0.236	0.0124
0.339	0.006758		0.3311	0.0035272		0.2369	0.0128
0.3404	0.006757		0.3325	0.0035167		0.2378	0.0114
0.3418	0.006612		0.334	0.0034662		0.2386	0.0118
0.3432	0.006511		0.3354	0.0035581		0.2395	0.0114
0.3446	0.006457		0.3369	0.0035504		0.2404	0.0117
0.346	0.006072		0.3383	0.0038669		0.2413	0.0117
0.3474	0.006698		0.3398	0.0036033		0.2422	0.012
0.3488	0.006239		0.3412	0.0039183		0.243	0.0118
0.3503	0.005946		0.3427	0.0041951		0.2439	0.0126
0.3517	0.006221		0.3441	0.0046407		0.2448	0.0118
0.3531	0.005867		0.3456	0.0046361		0.2457	0.0116
0.3545	0.006291		0.347	0.0044138		0.2466	0.0114
0.3559	0.005823		0.3485	0.0041441		0.2474	0.0117
0.3573	0.006279		0.3499	0.0040371		0.2483	0.01
0.3587	0.005851		0.3514	0.0038403		0.2492	0.0122
0.3601	0.00597		0.3528	0.0038583		0.2501	0.0109
0.3615	0.005941		0.3543	0.0038497		0.2509	0.0111
0.3629	0.006284		0.3557	0.0036861		0.2518	0.0117
0.3643	0.006311		0.3572	0.0035373		0.2527	0.0112
0.3657	0.005902		0.3586	0.0037608		0.2536	0.0111
0.3671	0.005976		0.3601	0.0035362		0.2545	0.0114
0.3685	0.006191		0.3615	0.0035063		0.2553	0.0115
0.37	0.00585		0.363	0.0035776		0.2562	0.0113
0.3714	0.005934		0.3644	0.0038647		0.2571	0.0109
0.3728	0.005834		0.3659	0.0037299		0.258	0.0117
0.3742	0.00556		0.3673	0.0037342		0.2589	0.0129
0.3756	0.005765		0.3688	0.0039884		0.2597	0.0133
0.377	0.00557		0.3702	0.0035178		0.2606	0.0128
0.3784	0.006084		0.3717	0.0038598		0.2615	0.0158
0.3798	0.006023		0.3731	0.0038337		0.2624	0.0139
0.3812	0.006045		0.3746	0.0037235		0.2633	0.0148
0.3826	0.005935		0.376	0.0036261		0.2641	0.0151
0.384	0.005253		0.3775	0.0036833		0.265	0.0135
0.3854	0.005734		0.3789	0.0036332		0.2659	0.0143
0.3868	0.006136		0.3804	0.0036759		0.2668	0.0138
0.3882	0.006204		0.3818	0.0035525		0.2677	0.0124
0.3897	0.005787		0.3833	0.0039618		0.2685	0.0119
0.3911	0.005305		0.3847	0.0035358		0.2694	0.0108
0.3925	0.00544		0.3862	0.0036282		0.2703	0.011
0.3939	0.006135		0.3876	0.00352		0.2712	0.0108
0.3953	0.005473		0.3891	0.0037162		0.2721	0.0101
0.3967	0.005431		0.3905	0.0037613		0.2729	0.0101
0.3981	0.005419		0.392	0.0036304		0.2738	0.0093365
0.3995	0.005045		0.3934	0.0036918		0.2747	0.0098707
0.4009	0.004834		0.3949	0.0040512		0.2756	0.0101
0.4023	0.005883		0.3963	0.0035529		0.2764	0.0090273
0.4037	0.005345		0.3978	0.0035198		0.2773	0.0101
0.4051	0.004961		0.3992	0.0034493		0.2782	0.01
0.4065	0.005568		0.4007	0.0035498		0.2791	0.0091953
0.4079	0.00563		0.4021	0.003624		0.28	0.0096644
0.4094	0.005881		0.4036	0.0036438		0.2808	0.0087995
0.4108	0.005011		0.405	0.0034279		0.2817	0.0090485
0.4122	0.005634		0.4065	0.0035949		0.2826	0.0086088
0.4136	0.006264		0.4079	0.0035697		0.2835	0.0092474
0.415	0.005462		0.4094	0.0035791		0.2844	0.0093232
0.4164	0.00597		0.4108	0.0035191		0.2852	0.0095274
0.4178	0.0055		0.4123	0.0038584		0.2861	0.0096336
0.4192	0.006112		0.4137	0.0039073		0.287	0.0085147
0.4206	0.005709		0.4152	0.0035812		0.2879	0.0086722
0.422	0.005991		0.4166	0.0035533		0.2888	0.008264
0.4234	0.005747		0.4181	0.0034334		0.2896	0.0088415
0.4248	0.006009		0.4195	0.0034873		0.2905	0.0085905
0.4262	0.005811		0.421	0.0035182		0.2914	0.0086128
0.4276	0.006066		0.4224	0.0034881		0.2923	0.0091993
0.4291	0.006279		0.4239	0.0032918		0.2932	0.0087626
0.4305	0.006255		0.4253	0.0035969		0.294	0.0083236
0.4319	0.005898		0.4268	0.0031326		0.2949	0.0089453
0.4333	0.005154		0.4282	0.0036603		0.2958	0.0081315
0.4347	0.005961		0.4297	0.0033684		0.2967	0.0082765
0.4361	0.006304		0.4311	0.0034698		0.2976	0.0091003
0.4375	0.006051		0.4326	0.003498		0.2984	0.0093084
0.4389	0.005697		0.434	0.0036027		0.2993	0.0093375
0.4403	0.005793		0.4355	0.0035254		0.3002	0.011
						0.3011	0.0106
						0.302	0.0111
						0.3028	0.0117
						0.3037	0.0116
						0.3046	0.0116
						0.3055	0.0111
						0.3063	0.0106
						0.3072	0.0103
						0.3081	0.008949
						0.309	0.0097632
						0.3099	0.0087471
						0.3107	0.0080896
						0.3116	0.0076475
						0.3125	0.0079077
						0.3134	0.0083081
						0.3143	0.0077177
						0.3151	0.0078446
						0.316	0.0079779
						0.3169	0.0074846
						0.3178	0.0079101
						0.3187	0.0071222
						0.3195	0.0073234
						0.3204	0.0076618
						0.3213	0.0065935
						0.3222	0.0072457
						0.3231	0.0072858
						0.3239	0.0076632
						0.3248	0.0074629
						0.3257	0.0069701
						0.3266	0.0073697
						0.3275	0.0072152
						0.3283	0.0073084
						0.3292	0.0067639
						0.3301	0.0069717
						0.331	0.006865
						0.3319	0.0070916
						0.3327	0.0068489
						0.3336	0.0060026
						0.3345	0.0062871
						0.3354	0.006988
						0.3362	0.006771
						0.3371	0.006609
						0.338	0.0068078
						0.3389	0.0071752
						0.3398	0.0063076
						0.3406	0.0070491
						0.3415	0.0063698
						0.3424	0.0065377
						0.3433	0.0065781
						0.3442	0.0060649
						0.345	0.0061196
						0.3459	0.0064369
						0.3468	0.0067093
						0.3477	0.0058412
						0.3486	0.0065408
						0.3494	0.0065295
						0.3503	0.0061072
						0.3512	0.0059198
						0.3521	0.0067389
						0.353	0.0061447
						0.3538	0.0061714
						0.3547	0.0066079
						0.3556	0.00611
						0.3565	0.0061481
						0.3574	0.006056
						0.3582	0.0059644
						0.3591	0.0064167
						0.36	0.0055879
						0.3609	0.0063096
						0.3618	0.00595
						0.3626	0.0061458
						0.3635	0.0065466
						0.3644	0.0059896
						0.3653	0.006508
						0.3661	0.0069741
						0.367	0.0065581
						0.3679	0.0063086
						0.3688	0.005792
						0.3697	0.0072656
						0.3705	0.0058268
						0.3714	0.0056163
						0.3723	0.0054564
						0.3732	0.0059625
						0.3741	0.0060477
						0.3749	0.0060638
						0.3758	0.0060049
						0.3767	0.0053957
						0.3776	0.0060801
						0.3785	0.0056424
						0.3793	0.0059315
						0.3802	0.0060422
						0.3811	0.0056857
						0.382	0.005963
						0.3829	0.0061912
						0.3837	0.0058281
						0.3846	0.0062694
						0.3855	0.006161
						0.3864	0.0060317
						0.3873	0.0061174
						0.3881	0.0059996
						0.389	0.0059067
						0.3899	0.0058408
						0.3908	0.0057466
						0.3917	0.0058283
						0.3925	0.0059502
						0.3934	0.005785
						0.3943	0.0059134
						0.3952	0.0057205
						0.396	0.0059185
						0.3969	0.0061586
						0.3978	0.0065317
						0.3987	0.0055594
						0.3996	0.0059055
						0.4004	0.0051661

## Sheet: Figure 2_Panel A
25°C			30°C			34°C			36°C			38°C
q (a-1)	Int (a.u.)		q (a-1)	Int (a.u.)		q (a-1)	Int (a.u.)		q (a-1)	Int (a.u.)		q (a-1)	Int (a.u.)
0.0407	0.0101		0.0407	0.0101		0.0407	0.0101		0.0407	0.0101		0.0408	0.0073363
0.0421	0.0098136		0.0421	0.0098136		0.0421	0.0098136		0.0421	0.0098136		0.0425	0.0071458
0.0435	0.0107		0.0435	0.0107		0.0435	0.0107		0.0435	0.0107		0.0441	0.0066015
0.0449	0.0080987		0.0449	0.0080987		0.0449	0.0080987		0.0449	0.0080987		0.0458	0.0068428
0.0463	0.0092104		0.0463	0.0092104		0.0463	0.0092104		0.0463	0.0092104		0.0475	0.0076225
0.0477	0.0102		0.0477	0.0102		0.0477	0.0102		0.0477	0.0102		0.0491	0.0064792
0.0491	0.0085074		0.0491	0.0085074		0.0491	0.0085074		0.0491	0.0085074		0.0508	0.0056376
0.0506	0.007718		0.0506	0.007718		0.0506	0.007718		0.0506	0.007718		0.0524	0.0072145
0.052	0.0088139		0.052	0.0088139		0.052	0.0088139		0.052	0.0088139		0.0541	0.0075594
0.0534	0.0097669		0.0534	0.0097669		0.0534	0.0097669		0.0534	0.0097669		0.0558	0.0069243
0.0548	0.009822		0.0548	0.009822		0.0548	0.009822		0.0548	0.009822		0.0574	0.0072309
0.0562	0.0090158		0.0562	0.0090158		0.0562	0.0090158		0.0562	0.0090158		0.0591	0.0056615
0.0576	0.0085081		0.0576	0.0085081		0.0576	0.0085081		0.0576	0.0085081		0.0607	0.0075232
0.059	0.0097198		0.059	0.0097198		0.059	0.0097198		0.059	0.0097198		0.0624	0.0077666
0.0604	0.008219		0.0604	0.008219		0.0604	0.008219		0.0604	0.008219		0.064	0.0063345
0.0618	0.0087498		0.0618	0.0087498		0.0618	0.0087498		0.0618	0.0087498		0.0657	0.00637
0.0632	0.0096885		0.0632	0.0096885		0.0632	0.0096885		0.0632	0.0096885		0.0674	0.0071476
0.0646	0.0089937		0.0646	0.0089937		0.0646	0.0089937		0.0646	0.0089937		0.069	0.0069744
0.066	0.0099224		0.066	0.0099224		0.066	0.0099224		0.066	0.0099224		0.0707	0.0078627
0.0674	0.008441		0.0674	0.008441		0.0674	0.008441		0.0674	0.008441		0.0723	0.0081444
0.0688	0.0094849		0.0688	0.0094849		0.0688	0.0094849		0.0688	0.0094849		0.074	0.0084121
0.0703	0.0101		0.0703	0.0101		0.0703	0.0101		0.0703	0.0101		0.0757	0.0085383
0.0717	0.0087682		0.0717	0.0087682		0.0717	0.0087682		0.0717	0.0087682		0.0773	0.0077117
0.0731	0.0093521		0.0731	0.0093521		0.0731	0.0093521		0.0731	0.0093521		0.079	0.0084593
0.0745	0.0101		0.0745	0.0101		0.0745	0.0101		0.0745	0.0101		0.0806	0.0085786
0.0759	0.0101		0.0759	0.0101		0.0759	0.0101		0.0759	0.0101		0.0823	0.0090719
0.0773	0.0097696		0.0773	0.0097696		0.0773	0.0097696		0.0773	0.0097696		0.0839	0.0095323
0.0787	0.0103		0.0787	0.0103		0.0787	0.0103		0.0787	0.0103		0.0856	0.0106
0.0801	0.01		0.0801	0.01		0.0801	0.01		0.0801	0.01		0.0873	0.0086854
0.0815	0.0098352		0.0815	0.0098352		0.0815	0.0098352		0.0815	0.0098352		0.0889	0.0107
0.0829	0.0123		0.0829	0.0123		0.0829	0.0123		0.0829	0.0123		0.0906	0.0102
0.0843	0.0104		0.0843	0.0104		0.0843	0.0104		0.0843	0.0104		0.0922	0.0107
0.0857	0.0117		0.0857	0.0117		0.0857	0.0117		0.0857	0.0117		0.0939	0.0119
0.0871	0.0108		0.0871	0.0108		0.0871	0.0108		0.0871	0.0108		0.0956	0.0119
0.0885	0.0133		0.0885	0.0133		0.0885	0.0133		0.0885	0.0133		0.0972	0.0127
0.09	0.0126		0.09	0.0126		0.09	0.0126		0.09	0.0126		0.0989	0.0123
0.0914	0.0128		0.0914	0.0128		0.0914	0.0128		0.0914	0.0128		0.1005	0.0124
0.0928	0.0125		0.0928	0.0125		0.0928	0.0125		0.0928	0.0125		0.1022	0.0148
0.0942	0.0113		0.0942	0.0113		0.0942	0.0113		0.0942	0.0113		0.1038	0.0148
0.0956	0.0121		0.0956	0.0121		0.0956	0.0121		0.0956	0.0121		0.1055	0.0141
0.097	0.0126		0.097	0.0126		0.097	0.0126		0.097	0.0126		0.1072	0.017
0.0984	0.012		0.0984	0.012		0.0984	0.012		0.0984	0.012		0.1088	0.016
0.0998	0.0136		0.0998	0.0136		0.0998	0.0136		0.0998	0.0136		0.1105	0.0173
0.1012	0.0153		0.1012	0.0153		0.1012	0.0153		0.1012	0.0153		0.1121	0.02
0.1026	0.0149		0.1026	0.0149		0.1026	0.0149		0.1026	0.0149		0.1138	0.0203
0.104	0.0149		0.104	0.0149		0.104	0.0149		0.104	0.0149		0.1155	0.0225
0.1054	0.0154		0.1054	0.0154		0.1054	0.0154		0.1054	0.0154		0.1171	0.0217
0.1068	0.0145		0.1068	0.0145		0.1068	0.0145		0.1068	0.0145		0.1188	0.0244
0.1082	0.0151		0.1082	0.0151		0.1082	0.0151		0.1082	0.0151		0.1204	0.0274
0.1097	0.0155		0.1097	0.0155		0.1097	0.0155		0.1097	0.0155		0.1221	0.028
0.1111	0.0156		0.1111	0.0156		0.1111	0.0156		0.1111	0.0156		0.1237	0.0314
0.1125	0.0172		0.1125	0.0172		0.1125	0.0172		0.1125	0.0172		0.1254	0.0358
0.1139	0.0176		0.1139	0.0176		0.1139	0.0176		0.1139	0.0176		0.1271	0.0409
0.1153	0.0164		0.1153	0.0164		0.1153	0.0164		0.1153	0.0164		0.1287	0.0499
0.1167	0.0171		0.1167	0.0171		0.1167	0.0171		0.1167	0.0171		0.1304	0.0572
0.1181	0.0178		0.1181	0.0178		0.1181	0.0178		0.1181	0.0178		0.132	0.064
0.1195	0.0192		0.1195	0.0192		0.1195	0.0192		0.1195	0.0192		0.1337	0.0905
0.1209	0.0203		0.1209	0.0203		0.1209	0.0203		0.1209	0.0203		0.1354	0.1725
0.1223	0.0214		0.1223	0.0214		0.1223	0.0214		0.1223	0.0214		0.137	0.3328
0.1237	0.0213		0.1237	0.0213		0.1237	0.0213		0.1237	0.0213		0.1387	0.5542
0.1251	0.0223		0.1251	0.0223		0.1251	0.0223		0.1251	0.0223		0.1403	0.6553
0.1265	0.0222		0.1265	0.0222		0.1265	0.0222		0.1265	0.0222		0.142	0.626
0.1279	0.0231		0.1279	0.0231		0.1279	0.0231		0.1279	0.0231		0.1436	0.521
0.1294	0.0247		0.1294	0.0247		0.1294	0.0247		0.1294	0.0247		0.1453	0.3253
0.1308	0.0261		0.1308	0.0261		0.1308	0.0261		0.1308	0.0261		0.147	0.187
0.1322	0.027		0.1322	0.027		0.1322	0.027		0.1322	0.027		0.1486	0.1003
0.1336	0.0281		0.1336	0.0281		0.1336	0.0281		0.1336	0.0281		0.1503	0.0624
0.135	0.0301		0.135	0.0301		0.135	0.0301		0.135	0.0301		0.1519	0.0515
0.1364	0.031		0.1364	0.031		0.1364	0.031		0.1364	0.031		0.1536	0.0469
0.1378	0.0336		0.1378	0.0336		0.1378	0.0336		0.1378	0.0336		0.1553	0.0518
0.1392	0.0372		0.1392	0.0372		0.1392	0.0372		0.1392	0.0372		0.1569	0.0716
0.1406	0.0385		0.1406	0.0385		0.1406	0.0385		0.1406	0.0385		0.1586	0.0999
0.142	0.0413		0.142	0.0413		0.142	0.0413		0.142	0.0413		0.1602	0.1537
0.1434	0.0497		0.1434	0.0497		0.1434	0.0497		0.1434	0.0497		0.1619	0.1597
0.1448	0.0627		0.1448	0.0627		0.1448	0.0627		0.1448	0.0627		0.1635	0.1385
0.1462	0.1166		0.1462	0.1166		0.1462	0.1166		0.1462	0.1166		0.1652	0.1007
0.1476	0.257		0.1476	0.257		0.1476	0.257		0.1476	0.257		0.1669	0.0671
0.1491	0.5081		0.1491	0.5081		0.1491	0.5081		0.1491	0.5081		0.1685	0.0449
0.1505	0.8826		0.1505	0.8826		0.1505	0.8826		0.1505	0.8826		0.1702	0.0345
0.1519	1.2396		0.1519	1.2396		0.1519	1.2396		0.1519	1.2396		0.1718	0.0292
0.1533	1.2009		0.1533	1.2009		0.1533	1.2009		0.1533	1.2009		0.1735	0.0263
0.1547	1.0816		0.1547	1.0816		0.1547	1.0816		0.1547	1.0816		0.1752	0.0239
0.1561	0.7389		0.1561	0.7389		0.1561	0.7389		0.1561	0.7389		0.1768	0.0233
0.1575	0.5507		0.1575	0.5507		0.1575	0.5507		0.1575	0.5507		0.1785	0.0234
0.1589	0.2853		0.1589	0.2853		0.1589	0.2853		0.1589	0.2853		0.1801	0.0215
0.1603	0.2018		0.1603	0.2018		0.1603	0.2018		0.1603	0.2018		0.1818	0.0218
0.1617	0.1003		0.1617	0.1003		0.1617	0.1003		0.1617	0.1003		0.1834	0.0203
0.1631	0.0886		0.1631	0.0886		0.1631	0.0886		0.1631	0.0886		0.1851	0.0197
0.1645	0.0708		0.1645	0.0708		0.1645	0.0708		0.1645	0.0708		0.1868	0.0191
0.1659	0.0655		0.1659	0.0655		0.1659	0.0655		0.1659	0.0655		0.1884	0.0188
0.1673	0.0567		0.1673	0.0567		0.1673	0.0567		0.1673	0.0567		0.1901	0.0185
0.1687	0.0557		0.1687	0.0557		0.1687	0.0557		0.1687	0.0557		0.1917	0.0182
0.1702	0.0514		0.1702	0.0514		0.1702	0.0514		0.1702	0.0514		0.1934	0.0178
0.1716	0.05		0.1716	0.05		0.1716	0.05		0.1716	0.05		0.1951	0.0175
0.173	0.0476		0.173	0.0476		0.173	0.0476		0.173	0.0476		0.1967	0.0173
0.1744	0.0454		0.1744	0.0454		0.1744	0.0454		0.1744	0.0454		0.1984	0.0162
0.1758	0.0436		0.1758	0.0436		0.1758	0.0436		0.1758	0.0436		0.2	0.0172
0.1772	0.041		0.1772	0.041		0.1772	0.041		0.1772	0.041		0.2017	0.0168
0.1786	0.0411		0.1786	0.0411		0.1786	0.0411		0.1786	0.0411		0.2033	0.0175
0.18	0.0387		0.18	0.0387		0.18	0.0387		0.18	0.0387		0.205	0.0161
0.1814	0.0385		0.1814	0.0385		0.1814	0.0385		0.1814	0.0385		0.2067	0.016
0.1828	0.0366		0.1828	0.0366		0.1828	0.0366		0.1828	0.0366		0.2083	0.0173
0.1842	0.037		0.1842	0.037		0.1842	0.037		0.1842	0.037		0.21	0.018
0.1856	0.0353		0.1856	0.0353		0.1856	0.0353		0.1856	0.0353		0.2116	0.0206
0.187	0.0353		0.187	0.0353		0.187	0.0353		0.187	0.0353		0.2133	0.0202
0.1884	0.0325		0.1884	0.0325		0.1884	0.0325		0.1884	0.0325		0.215	0.0194
0.1899	0.0332		0.1899	0.0332		0.1899	0.0332		0.1899	0.0332		0.2166	0.0194
0.1913	0.0322		0.1913	0.0322		0.1913	0.0322		0.1913	0.0322		0.2183	0.0182
0.1927	0.0315		0.1927	0.0315		0.1927	0.0315		0.1927	0.0315		0.2199	0.018
0.1941	0.0313		0.1941	0.0313		0.1941	0.0313		0.1941	0.0313		0.2216	0.0172
0.1955	0.031		0.1955	0.031		0.1955	0.031		0.1955	0.031		0.2232	0.0189
0.1969	0.031		0.1969	0.031		0.1969	0.031		0.1969	0.031		0.2249	0.0211
0.1983	0.0303		0.1983	0.0303		0.1983	0.0303		0.1983	0.0303		0.2266	0.0245
0.1997	0.0295		0.1997	0.0295		0.1997	0.0295		0.1997	0.0295		0.2282	0.0237
0.2011	0.0301		0.2011	0.0301		0.2011	0.0301		0.2011	0.0301		0.2299	0.021
0.2025	0.0287		0.2025	0.0287		0.2025	0.0287		0.2025	0.0287		0.2315	0.0194
0.2039	0.0292		0.2039	0.0292		0.2039	0.0292		0.2039	0.0292		0.2332	0.0174
0.2053	0.0274		0.2053	0.0274		0.2053	0.0274		0.2053	0.0274		0.2349	0.0158
0.2067	0.0288		0.2067	0.0288		0.2067	0.0288		0.2067	0.0288		0.2365	0.0153
0.2081	0.0267		0.2081	0.0267		0.2081	0.0267		0.2081	0.0267		0.2382	0.0154
0.2096	0.0268		0.2096	0.0268		0.2096	0.0268		0.2096	0.0268		0.2398	0.0139
0.211	0.0275		0.211	0.0275		0.211	0.0275		0.211	0.0275		0.2415	0.0147
0.2124	0.027		0.2124	0.027		0.2124	0.027		0.2124	0.027		0.2431	0.0145
0.2138	0.0253		0.2138	0.0253		0.2138	0.0253		0.2138	0.0253		0.2448	0.0147
0.2152	0.0254		0.2152	0.0254		0.2152	0.0254		0.2152	0.0254		0.2465	0.0146
0.2166	0.0257		0.2166	0.0257		0.2166	0.0257		0.2166	0.0257		0.2481	0.016
0.218	0.0256		0.218	0.0256		0.218	0.0256		0.218	0.0256		0.2498	0.019
0.2194	0.0262		0.2194	0.0262		0.2194	0.0262		0.2194	0.0262		0.2514	0.0232
0.2208	0.0247		0.2208	0.0247		0.2208	0.0247		0.2208	0.0247		0.2531	0.0239
0.2222	0.0254		0.2222	0.0254		0.2222	0.0254		0.2222	0.0254		0.2548	0.0239
0.2236	0.0244		0.2236	0.0244		0.2236	0.0244		0.2236	0.0244		0.2564	0.022
0.225	0.0237		0.225	0.0237		0.225	0.0237		0.225	0.0237		0.2581	0.0205
0.2264	0.0226		0.2264	0.0226		0.2264	0.0226		0.2264	0.0226		0.2597	0.0191
0.2278	0.0241		0.2278	0.0241		0.2278	0.0241		0.2278	0.0241		0.2614	0.0196
0.2293	0.0234		0.2293	0.0234		0.2293	0.0234		0.2293	0.0234		0.263	0.0205
0.2307	0.0227		0.2307	0.0227		0.2307	0.0227		0.2307	0.0227		0.2647	0.0236
0.2321	0.0217		0.2321	0.0217		0.2321	0.0217		0.2321	0.0217		0.2664	0.0233
0.2335	0.0222		0.2335	0.0222		0.2335	0.0222		0.2335	0.0222		0.268	0.0228
0.2349	0.022		0.2349	0.022		0.2349	0.022		0.2349	0.022		0.2697	0.0204
0.2363	0.0218		0.2363	0.0218		0.2363	0.0218		0.2363	0.0218		0.2713	0.0179
0.2377	0.0223		0.2377	0.0223		0.2377	0.0223		0.2377	0.0223		0.273	0.0159
0.2391	0.0213		0.2391	0.0213		0.2391	0.0213		0.2391	0.0213		0.2747	0.0158
0.2405	0.0216		0.2405	0.0216		0.2405	0.0216		0.2405	0.0216		0.2763	0.0145
0.2419	0.0208		0.2419	0.0208		0.2419	0.0208		0.2419	0.0208		0.278	0.0139
0.2433	0.0198		0.2433	0.0198		0.2433	0.0198		0.2433	0.0198		0.2796	0.0135
0.2447	0.02		0.2447	0.02		0.2447	0.02		0.2447	0.02		0.2813	0.0127
0.2461	0.0213		0.2461	0.0213		0.2461	0.0213		0.2461	0.0213		0.2829	0.0119
0.2475	0.0207		0.2475	0.0207		0.2475	0.0207		0.2475	0.0207		0.2846	0.0117
0.2489	0.021		0.2489	0.021		0.2489	0.021		0.2489	0.021		0.2863	0.012
0.2504	0.0197		0.2504	0.0197		0.2504	0.0197		0.2504	0.0197		0.2879	0.0122
0.2518	0.0203		0.2518	0.0203		0.2518	0.0203		0.2518	0.0203		0.2896	0.011
0.2532	0.02		0.2532	0.02		0.2532	0.02		0.2532	0.02		0.2912	0.011
0.2546	0.0203		0.2546	0.0203		0.2546	0.0203		0.2546	0.0203		0.2929	0.00943
0.256	0.0199		0.256	0.0199		0.256	0.0199		0.256	0.0199		0.2946	0.0098994
0.2574	0.0204		0.2574	0.0204		0.2574	0.0204		0.2574	0.0204		0.2962	0.0091883
0.2588	0.0187		0.2588	0.0187		0.2588	0.0187		0.2588	0.0187		0.2979	0.0089429
0.2602	0.0187		0.2602	0.0187		0.2602	0.0187		0.2602	0.0187		0.2995	0.0082204
0.2616	0.0188		0.2616	0.0188		0.2616	0.0188		0.2616	0.0188		0.3012	0.0080249
0.263	0.0181		0.263	0.0181		0.263	0.0181		0.263	0.0181		0.3028	0.0079381
0.2644	0.0191		0.2644	0.0191		0.2644	0.0191		0.2644	0.0191		0.3045	0.0084132
0.2658	0.0188		0.2658	0.0188		0.2658	0.0188		0.2658	0.0188		0.3062	0.0072171
0.2672	0.0187		0.2672	0.0187		0.2672	0.0187		0.2672	0.0187		0.3078	0.0074874
0.2686	0.019		0.2686	0.019		0.2686	0.019		0.2686	0.019		0.3095	0.0076209
0.2701	0.0191		0.2701	0.0191		0.2701	0.0191		0.2701	0.0191		0.3111	0.0073599
0.2715	0.0183		0.2715	0.0183		0.2715	0.0183		0.2715	0.0183		0.3128	0.0072125
0.2729	0.0179		0.2729	0.0179		0.2729	0.0179		0.2729	0.0179		0.3145	0.0073158
0.2743	0.0179		0.2743	0.0179		0.2743	0.0179		0.2743	0.0179		0.3161	0.0073107
0.2757	0.0189		0.2757	0.0189		0.2757	0.0189		0.2757	0.0189		0.3178	0.0069892
0.2771	0.0173		0.2771	0.0173		0.2771	0.0173		0.2771	0.0173		0.3194	0.0069906
0.2785	0.0179		0.2785	0.0179		0.2785	0.0179		0.2785	0.0179		0.3211	0.0073852
0.2799	0.018		0.2799	0.018		0.2799	0.018		0.2799	0.018		0.3227	0.0065409
0.2813	0.0186		0.2813	0.0186		0.2813	0.0186		0.2813	0.0186		0.3244	0.0070841
0.2827	0.0181		0.2827	0.0181		0.2827	0.0181		0.2827	0.0181		0.3261	0.0068348
0.2841	0.0171		0.2841	0.0171		0.2841	0.0171		0.2841	0.0171		0.3277	0.0072187
0.2855	0.017		0.2855	0.017		0.2855	0.017		0.2855	0.017		0.3294	0.0069215
0.2869	0.0169		0.2869	0.0169		0.2869	0.0169		0.2869	0.0169		0.331	0.0062624
0.2883	0.0175		0.2883	0.0175		0.2883	0.0175		0.2883	0.0175		0.3327	0.0069294
0.2898	0.0177		0.2898	0.0177		0.2898	0.0177		0.2898	0.0177		0.3344	0.0070831
0.2912	0.018		0.2912	0.018		0.2912	0.018		0.2912	0.018		0.336	0.0066018
0.2926	0.0175		0.2926	0.0175		0.2926	0.0175		0.2926	0.0175		0.3377	0.0063703
0.294	0.0182		0.294	0.0182		0.294	0.0182		0.294	0.0182		0.3393	0.0059931
0.2954	0.0194		0.2954	0.0194		0.2954	0.0194		0.2954	0.0194		0.341	0.0067047
0.2968	0.0185		0.2968	0.0185		0.2968	0.0185		0.2968	0.0185		0.3426	0.0066095
0.2982	0.02		0.2982	0.02		0.2982	0.02		0.2982	0.02		0.3443	0.0065838
0.2996	0.0227		0.2996	0.0227		0.2996	0.0227		0.2996	0.0227		0.346	0.0067288
0.301	0.0264		0.301	0.0264		0.301	0.0264		0.301	0.0264		0.3476	0.0068846
0.3024	0.0324		0.3024	0.0324		0.3024	0.0324		0.3024	0.0324		0.3493	0.0068131
0.3038	0.0348		0.3038	0.0348		0.3038	0.0348		0.3038	0.0348		0.3509	0.006523
0.3052	0.0374		0.3052	0.0374		0.3052	0.0374		0.3052	0.0374		0.3526	0.0067395
0.3066	0.034		0.3066	0.034		0.3066	0.034		0.3066	0.034		0.3543	0.0066509
0.308	0.0311		0.308	0.0311		0.308	0.0311		0.308	0.0311		0.3559	0.0066936
0.3095	0.0247		0.3095	0.0247		0.3095	0.0247		0.3095	0.0247		0.3576	0.006571
0.3109	0.0237		0.3109	0.0237		0.3109	0.0237		0.3109	0.0237		0.3592	0.0071207
0.3123	0.0191		0.3123	0.0191		0.3123	0.0191		0.3123	0.0191		0.3609	0.0065141
0.3137	0.0183		0.3137	0.0183		0.3137	0.0183		0.3137	0.0183		0.3625	0.0067061
0.3151	0.0167		0.3151	0.0167		0.3151	0.0167		0.3151	0.0167		0.3642	0.0070237
0.3165	0.0157		0.3165	0.0157		0.3165	0.0157		0.3165	0.0157		0.3659	0.0066459
0.3179	0.0152		0.3179	0.0152		0.3179	0.0152		0.3179	0.0152		0.3675	0.0064786
0.3193	0.0157		0.3193	0.0157		0.3193	0.0157		0.3193	0.0157		0.3692	0.0064509
0.3207	0.0147		0.3207	0.0147		0.3207	0.0147		0.3207	0.0147		0.3708	0.0064745
0.3221	0.0141		0.3221	0.0141		0.3221	0.0141		0.3221	0.0141		0.3725	0.0064192
0.3235	0.014		0.3235	0.014		0.3235	0.014		0.3235	0.014		0.3742	0.0065497
0.3249	0.0137		0.3249	0.0137		0.3249	0.0137		0.3249	0.0137		0.3758	0.0069439
0.3263	0.014		0.3263	0.014		0.3263	0.014		0.3263	0.014		0.3775	0.0068534
0.3277	0.0136		0.3277	0.0136		0.3277	0.0136		0.3277	0.0136		0.3791	0.0066369
0.3292	0.0131		0.3292	0.0131		0.3292	0.0131		0.3292	0.0131		0.3808	0.0061831
0.3306	0.0134		0.3306	0.0134		0.3306	0.0134		0.3306	0.0134		0.3824	0.0067993
0.332	0.0126		0.332	0.0126		0.332	0.0126		0.332	0.0126		0.3841	0.007017
0.3334	0.0139		0.3334	0.0139		0.3334	0.0139		0.3334	0.0139		0.3858	0.0069053
0.3348	0.0121		0.3348	0.0121		0.3348	0.0121		0.3348	0.0121		0.3874	0.0065448
0.3362	0.013		0.3362	0.013		0.3362	0.013		0.3362	0.013		0.3891	0.0071592
0.3376	0.0124		0.3376	0.0124		0.3376	0.0124		0.3376	0.0124		0.3907	0.0073169
0.339	0.0128		0.339	0.0128		0.339	0.0128		0.339	0.0128		0.3924	0.0068657
0.3404	0.0128		0.3404	0.0128		0.3404	0.0128		0.3404	0.0128		0.3941	0.0070066
0.3418	0.0126		0.3418	0.0126		0.3418	0.0126		0.3418	0.0126		0.3957	0.0069208
0.3432	0.0125		0.3432	0.0125		0.3432	0.0125		0.3432	0.0125		0.3974	0.0067749
0.3446	0.0125		0.3446	0.0125		0.3446	0.0125		0.3446	0.0125		0.399	0.0066627
0.346	0.0121		0.346	0.0121		0.346	0.0121		0.346	0.0121		0.4007	0.0068524
0.3474	0.0127		0.3474	0.0127		0.3474	0.0127		0.3474	0.0127		0.4023	0.0067388
0.3488	0.0122		0.3488	0.0122		0.3488	0.0122		0.3488	0.0122		0.404	0.007028
0.3503	0.0119		0.3503	0.0119		0.3503	0.0119		0.3503	0.0119		0.4057	0.0066685
0.3517	0.0122		0.3517	0.0122		0.3517	0.0122		0.3517	0.0122		0.4073	0.0066903
0.3531	0.0119		0.3531	0.0119		0.3531	0.0119		0.3531	0.0119		0.409	0.0070221
0.3545	0.0123		0.3545	0.0123		0.3545	0.0123		0.3545	0.0123		0.4106	0.0067233
0.3559	0.0118		0.3559	0.0118		0.3559	0.0118		0.3559	0.0118		0.4123	0.0068994
0.3573	0.0123		0.3573	0.0123		0.3573	0.0123		0.3573	0.0123		0.4139	0.0069565
0.3587	0.0119		0.3587	0.0119		0.3587	0.0119		0.3587	0.0119		0.4156	0.0067293
0.3601	0.012		0.3601	0.012		0.3601	0.012		0.3601	0.012		0.4173	0.0067181
0.3615	0.0119		0.3615	0.0119		0.3615	0.0119		0.3615	0.0119		0.4189	0.006455
0.3629	0.0123		0.3629	0.0123		0.3629	0.0123		0.3629	0.0123		0.4206	0.0064786
0.3643	0.0123		0.3643	0.0123		0.3643	0.0123		0.3643	0.0123		0.4222	0.006518
0.3657	0.0119		0.3657	0.0119		0.3657	0.0119		0.3657	0.0119		0.4239	0.0063626
0.3671	0.012		0.3671	0.012		0.3671	0.012		0.3671	0.012		0.4256	0.0064249
0.3685	0.0122		0.3685	0.0122		0.3685	0.0122		0.3685	0.0122		0.4272	0.006825
0.37	0.0119		0.37	0.0119		0.37	0.0119		0.37	0.0119		0.4289	0.0062762
0.3714	0.0119		0.3714	0.0119		0.3714	0.0119		0.3714	0.0119		0.4305	0.0064116
0.3728	0.0118		0.3728	0.0118		0.3728	0.0118		0.3728	0.0118		0.4322	0.0065737
0.3742	0.0116		0.3742	0.0116		0.3742	0.0116		0.3742	0.0116		0.4338	0.0066831
0.3756	0.0118		0.3756	0.0118		0.3756	0.0118		0.3756	0.0118		0.4355	0.0066036
0.377	0.0116		0.377	0.0116		0.377	0.0116		0.377	0.0116		0.4372	0.0064561
0.3784	0.0121		0.3784	0.0121		0.3784	0.0121		0.3784	0.0121		0.4388	0.0059804
0.3798	0.012		0.3798	0.012		0.3798	0.012		0.3798	0.012		0.4405	0.0063405
0.3812	0.012		0.3812	0.012		0.3812	0.012		0.3812	0.012		0.4421	0.0059834
0.3826	0.0119		0.3826	0.0119		0.3826	0.0119		0.3826	0.0119		0.4438	0.006243
0.384	0.0113		0.384	0.0113		0.384	0.0113		0.384	0.0113		0.4455	0.0065589
0.3854	0.0117		0.3854	0.0117		0.3854	0.0117		0.3854	0.0117		0.4471	0.0062863
0.3868	0.0121		0.3868	0.0121		0.3868	0.0121		0.3868	0.0121		0.4488	0.0062088
0.3882	0.0122		0.3882	0.0122		0.3882	0.0122		0.3882	0.0122		0.4504	0.0061522
0.3897	0.0118		0.3897	0.0118		0.3897	0.0118		0.3897	0.0118		0.4521	0.0063177
0.3911	0.0113		0.3911	0.0113		0.3911	0.0113		0.3911	0.0113		0.4537	0.0059965
0.3925	0.0114		0.3925	0.0114		0.3925	0.0114		0.3925	0.0114		0.4554	0.0065784
0.3939	0.0121		0.3939	0.0121		0.3939	0.0121		0.3939	0.0121		0.4571	0.0063163
0.3953	0.0115		0.3953	0.0115		0.3953	0.0115		0.3953	0.0115		0.4587	0.0059146
0.3967	0.0114		0.3967	0.0114		0.3967	0.0114		0.3967	0.0114		0.4604	0.0060804
0.3981	0.0114		0.3981	0.0114		0.3981	0.0114		0.3981	0.0114		0.462	0.006387
0.3995	0.011		0.3995	0.011		0.3995	0.011		0.3995	0.011		0.4637	0.0059428
0.4009	0.0108		0.4009	0.0108		0.4009	0.0108		0.4009	0.0108		0.4654	0.0062206
0.4023	0.0119		0.4023	0.0119		0.4023	0.0119		0.4023	0.0119		0.467	0.0062675
0.4037	0.0113		0.4037	0.0113		0.4037	0.0113		0.4037	0.0113		0.4687	0.0061724
0.4051	0.011		0.4051	0.011		0.4051	0.011		0.4051	0.011		0.4703	0.0060248
0.4065	0.0116		0.4065	0.0116		0.4065	0.0116		0.4065	0.0116		0.472	0.0059386
0.4079	0.0116		0.4079	0.0116		0.4079	0.0116		0.4079	0.0116		0.4736	0.005816
0.4094	0.0119		0.4094	0.0119		0.4094	0.0119		0.4094	0.0119		0.4753	0.0057889
0.4108	0.011		0.4108	0.011		0.4108	0.011		0.4108	0.011		0.477	0.0061258
0.4122	0.0116		0.4122	0.0116		0.4122	0.0116		0.4122	0.0116		0.4786	0.0059617
0.4136	0.0123		0.4136	0.0123		0.4136	0.0123		0.4136	0.0123		0.4803	0.0062473
0.415	0.0115		0.415	0.0115		0.415	0.0115		0.415	0.0115		0.4819	0.0063587
0.4164	0.012		0.4164	0.012		0.4164	0.012		0.4164	0.012		0.4836	0.005899
0.4178	0.0115		0.4178	0.0115		0.4178	0.0115		0.4178	0.0115		0.4853	0.0062412
0.4192	0.0121		0.4192	0.0121		0.4192	0.0121		0.4192	0.0121		0.4869	0.0062407
0.4206	0.0117		0.4206	0.0117		0.4206	0.0117		0.4206	0.0117		0.4886	0.0061161
0.422	0.012		0.422	0.012		0.422	0.012		0.422	0.012		0.4902	0.0062382
0.4234	0.0117		0.4234	0.0117		0.4234	0.0117		0.4234	0.0117		0.4919	0.0063585
0.4248	0.012		0.4248	0.012		0.4248	0.012		0.4248	0.012		0.4935	0.006035
0.4262	0.0118		0.4262	0.0118		0.4262	0.0118		0.4262	0.0118		0.4952	0.0062585
0.4276	0.0121		0.4276	0.0121		0.4276	0.0121		0.4276	0.0121		0.4969	0.005941
0.4291	0.0123		0.4291	0.0123		0.4291	0.0123		0.4291	0.0123		0.4985	0.0062264
0.4305	0.0123		0.4305	0.0123		0.4305	0.0123		0.4305	0.0123		0.5002	0.0062931
0.4319	0.0119		0.4319	0.0119		0.4319	0.0119		0.4319	0.0119		0.5018	0.0062796
0.4333	0.0112		0.4333	0.0112		0.4333	0.0112		0.4333	0.0112		0.5035	0.0061836
0.4347	0.012		0.4347	0.012		0.4347	0.012		0.4347	0.012		0.5052	0.0058311
0.4361	0.0123		0.4361	0.0123		0.4361	0.0123		0.4361	0.0123		0.5068	0.0060168
0.4375	0.0121		0.4375	0.0121		0.4375	0.0121		0.4375	0.0121		0.5085	0.0060095
0.4389	0.0117		0.4389	0.0117		0.4389	0.0117		0.4389	0.0117		0.5101	0.0060118
0.4403	0.0118		0.4403	0.0118		0.4403	0.0118		0.4403	0.0118		0.5118	0.0058731
0.4417	0.0123		0.4417	0.0123		0.4417	0.0123		0.4417	0.0123		0.5134	0.0065927
0.4431	0.0121		0.4431	0.0121		0.4431	0.0121		0.4431	0.0121		0.5151	0.005955
0.4445	0.0123		0.4445	0.0123		0.4445	0.0123		0.4445	0.0123		0.5168	0.006627
0.4459	0.0126		0.4459	0.0126		0.4459	0.0126		0.4459	0.0126		0.5184	0.0057034
0.4473	0.0134		0.4473	0.0134		0.4473	0.0134		0.4473	0.0134		0.5201	0.006402
0.4487	0.0151		0.4487	0.0151		0.4487	0.0151		0.4487	0.0151		0.5217	0.0062075
0.4502	0.0173		0.4502	0.0173		0.4502	0.0173		0.4502	0.0173		0.5234	0.0060459
0.4516	0.0229		0.4516	0.0229		0.4516	0.0229		0.4516	0.0229		0.5251	0.006437
0.453	0.0267		0.453	0.0267		0.453	0.0267		0.453	0.0267		0.5267	0.0058611
0.4544	0.03		0.4544	0.03		0.4544	0.03		0.4544	0.03		0.5284	0.0059564
0.4558	0.0264		0.4558	0.0264		0.4558	0.0264		0.4558	0.0264		0.53	0.0057364
0.4572	0.0231		0.4572	0.0231		0.4572	0.0231		0.4572	0.0231		0.5317	0.0053646
0.4586	0.0201		0.4586	0.0201		0.4586	0.0201		0.4586	0.0201		0.5333	0.006381
0.46	0.0172		0.46	0.0172		0.46	0.0172		0.46	0.0172		0.535	0.0057638
0.4614	0.015		0.4614	0.015		0.4614	0.015		0.4614	0.015		0.5367	0.0061164
0.4628	0.014		0.4628	0.014		0.4628	0.014		0.4628	0.014		0.5383	0.0060778
0.4642	0.0135		0.4642	0.0135		0.4642	0.0135		0.4642	0.0135		0.54	0.006608
0.4656	0.013		0.4656	0.013		0.4656	0.013		0.4656	0.013		0.5416	0.0056109
0.467	0.0128		0.467	0.0128		0.467	0.0128		0.467	0.0128		0.5433	0.0060116
0.4684	0.0125		0.4684	0.0125		0.4684	0.0125		0.4684	0.0125		0.545	0.0064862
0.4699	0.0125		0.4699	0.0125		0.4699	0.0125		0.4699	0.0125		0.5466	0.0057219
0.4713	0.0121		0.4713	0.0121		0.4713	0.0121		0.4713	0.0121		0.5483	0.0059601
0.4727	0.0121		0.4727	0.0121		0.4727	0.0121		0.4727	0.0121		0.5499	0.0055918
0.4741	0.012		0.4741	0.012		0.4741	0.012		0.4741	0.012		0.5516	0.006579
0.4755	0.0129		0.4755	0.0129		0.4755	0.0129		0.4755	0.0129		0.5532	0.0057117
0.4769	0.0122		0.4769	0.0122		0.4769	0.0122		0.4769	0.0122		0.5549	0.0058774
0.4783	0.013		0.4783	0.013		0.4783	0.013		0.4783	0.013		0.5566	0.0059516
0.4797	0.0125		0.4797	0.0125		0.4797	0.0125		0.4797	0.0125		0.5582	0.0059674
0.4811	0.012		0.4811	0.012		0.4811	0.012		0.4811	0.012		0.5599	0.0059244
0.4825	0.0126		0.4825	0.0126		0.4825	0.0126		0.4825	0.0126		0.5615	0.0059226
0.4839	0.0127		0.4839	0.0127		0.4839	0.0127		0.4839	0.0127		0.5632	0.0060176
0.4853	0.0127		0.4853	0.0127		0.4853	0.0127		0.4853	0.0127		0.5649	0.006397
0.4867	0.0118		0.4867	0.0118		0.4867	0.0118		0.4867	0.0118		0.5665	0.0061443
0.4881	0.0117		0.4881	0.0117		0.4881	0.0117		0.4881	0.0117		0.5682	0.0066417
0.4896	0.0125		0.4896	0.0125		0.4896	0.0125		0.4896	0.0125		0.5698	0.0056786
0.491	0.012		0.491	0.012		0.491	0.012		0.491	0.012		0.5715	0.00576
0.4924	0.0124		0.4924	0.0124		0.4924	0.0124		0.4924	0.0124		0.5731	0.005317
0.4938	0.0123		0.4938	0.0123		0.4938	0.0123		0.4938	0.0123		0.5748	0.0064503
0.4952	0.0115		0.4952	0.0115		0.4952	0.0115		0.4952	0.0115		0.5765	0.0066872
0.4966	0.012		0.4966	0.012		0.4966	0.012		0.4966	0.012		0.5781	0.0065972
0.498	0.0117		0.498	0.0117		0.498	0.0117		0.498	0.0117		0.5798	0.0051809
0.4994	0.0113		0.4994	0.0113		0.4994	0.0113		0.4994	0.0113		0.5814	0.0059229
0.5008	0.0119		0.5008	0.0119		0.5008	0.0119		0.5008	0.0119		0.5831	0.0063178
0.5022	0.0121		0.5022	0.0121		0.5022	0.0121		0.5022	0.0121		0.5848	0.0065285
0.5036	0.012		0.5036	0.012		0.5036	0.012		0.5036	0.012		0.5864	0.0063023
0.505	0.0114		0.505	0.0114		0.505	0.0114		0.505	0.0114		0.5881	0.0062426
0.5064	0.0121		0.5064	0.0121		0.5064	0.0121		0.5064	0.0121		0.5897	0.0061848
0.5078	0.0117		0.5078	0.0117		0.5078	0.0117		0.5078	0.0117		0.5914	0.0057541
0.5093	0.012		0.5093	0.012		0.5093	0.012		0.5093	0.012		0.593	0.006272
0.5107	0.0111		0.5107	0.0111		0.5107	0.0111		0.5107	0.0111		0.5947	0.0063845
0.5121	0.0122		0.5121	0.0122		0.5121	0.0122		0.5121	0.0122		0.5964	0.0056621
0.5135	0.0121		0.5135	0.0121		0.5135	0.0121		0.5135	0.0121		0.598	0.0055828
0.5149	0.0118		0.5149	0.0118		0.5149	0.0118		0.5149	0.0118		0.5997	0.006546
0.5163	0.0119		0.5163	0.0119		0.5163	0.0119		0.5163	0.0119		0.6013	0.0057656
0.5177	0.0125		0.5177	0.0125		0.5177	0.0125		0.5177	0.0125		0.603	0.0067237
0.5191	0.0115		0.5191	0.0115		0.5191	0.0115		0.5191	0.0115		0.6047	0.0066412
0.5205	0.012		0.5205	0.012		0.5205	0.012		0.5205	0.012		0.6063	0.0057074
0.5219	0.0122		0.5219	0.0122		0.5219	0.0122		0.5219	0.0122		0.608	0.0061235
0.5233	0.0112		0.5233	0.0112		0.5233	0.0112		0.5233	0.0112		0.6096	0.0059116
0.5247	0.0113		0.5247	0.0113		0.5247	0.0113		0.5247	0.0113		0.6113	0.0061591
0.5261	0.0109		0.5261	0.0109		0.5261	0.0109		0.5261	0.0109		0.6129	0.0055959
0.5275	0.0117		0.5275	0.0117		0.5275	0.0117		0.5275	0.0117		0.6146	0.0046231
0.5289	0.0106		0.5289	0.0106		0.5289	0.0106		0.5289	0.0106		0.6163	0.005712
0.5304	0.0111		0.5304	0.0111		0.5304	0.0111		0.5304	0.0111		0.6179	0.0059171
0.5318	0.0126		0.5318	0.0126		0.5318	0.0126		0.5318	0.0126		0.6196	0.0061374
0.5332	0.0121		0.5332	0.0121		0.5332	0.0121		0.5332	0.0121		0.6212	0.0049328
0.5346	0.0119		0.5346	0.0119		0.5346	0.0119		0.5346	0.0119		0.6229	0.0064843
0.536	0.0117		0.536	0.0117		0.536	0.0117		0.536	0.0117		0.6246	0.0056099
0.5374	0.0127		0.5374	0.0127		0.5374	0.0127		0.5374	0.0127		0.6262	0.0068517
0.5388	0.0138		0.5388	0.0138		0.5388	0.0138		0.5388	0.0138		0.6279	0.0047623
0.5402	0.014		0.5402	0.014		0.5402	0.014		0.5402	0.014		0.6295	0.0059249
0.5416	0.013		0.5416	0.013		0.5416	0.013		0.5416	0.013		0.6312	0.005103
0.543	0.0117		0.543	0.0117		0.543	0.0117		0.543	0.0117		0.6328	0.0059272
0.5444	0.0122		0.5444	0.0122		0.5444	0.0122		0.5444	0.0122		0.6345	0.0043914
0.5458	0.0138		0.5458	0.0138		0.5458	0.0138		0.5458	0.0138		0.6362	0.0064942
0.5472	0.0124		0.5472	0.0124		0.5472	0.0124		0.5472	0.0124		0.6378	0.0039537
0.5486	0.0117		0.5486	0.0117		0.5486	0.0117		0.5486	0.0117		0.6395	0.0049431
0.5501	0.0127		0.5501	0.0127		0.5501	0.0127		0.5501	0.0127		0.6411	0.0032961
0.5515	0.0121		0.5515	0.0121		0.5515	0.0121		0.5515	0.0121		0.6428	0.003956
0.5529	0.0124		0.5529	0.0124		0.5529	0.0124		0.5529	0.0124		0.6445	0
0.5543	0.0112		0.5543	0.0112		0.5543	0.0112		0.5543	0.0112		0.6461	0
0.5557	0.0118		0.5557	0.0118		0.5557	0.0118		0.5557	0.0118		0.6478	0
0.5571	0.0121		0.5571	0.0121		0.5571	0.0121		0.5571	0.0121		0.6494	0
0.5585	0.0126		0.5585	0.0126		0.5585	0.0126		0.5585	0.0126		0.6511	0
0.5599	0.0133		0.5599	0.0133		0.5599	0.0133		0.5599	0.0133		0.6527	0
0.5613	0.0123		0.5613	0.0123		0.5613	0.0123		0.5613	0.0123		0.6544	0
0.5627	0.0115		0.5627	0.0115		0.5627	0.0115		0.5627	0.0115		0.6561	0
0.5641	0.0104		0.5641	0.0104		0.5641	0.0104		0.5641	0.0104		0.6577	0
0.5655	0.0116		0.5655	0.0116		0.5655	0.0116		0.5655	0.0116		0.6594	0
0.5669	0.011		0.5669	0.011		0.5669	0.011		0.5669	0.011		0.661	0
0.5683	0.0107		0.5683	0.0107		0.5683	0.0107		0.5683	0.0107		0.6627	0
0.5698	0.0108		0.5698	0.0108		0.5698	0.0108		0.5698	0.0108		0.6644	0
0.5712	0.0105		0.5712	0.0105		0.5712	0.0105		0.5712	0.0105		0.666	0
0.5726	0.0119		0.5726	0.0119		0.5726	0.0119		0.5726	0.0119		0.6677	0
0.574	0.0121		0.574	0.0121		0.574	0.0121		0.574	0.0121		0.6693	0
0.5754	0.0115		0.5754	0.0115		0.5754	0.0115		0.5754	0.0115		0.671	0
0.5768	0.011		0.5768	0.011		0.5768	0.011		0.5768	0.011		0.6726	0
0.5782	0.013		0.5782	0.013		0.5782	0.013		0.5782	0.013		0.6743	0
0.5796	0.0124		0.5796	0.0124		0.5796	0.0124		0.5796	0.0124		0.676	0
0.581	0.0114		0.581	0.0114		0.581	0.0114		0.581	0.0114		0.6776	0
0.5824	0.0125		0.5824	0.0125		0.5824	0.0125		0.5824	0.0125		0.6793	0
0.5838	0.0133		0.5838	0.0133		0.5838	0.0133		0.5838	0.0133		0.6809	0
0.5852	0.0115		0.5852	0.0115		0.5852	0.0115		0.5852	0.0115		0.6826	0
0.5866	0.0113		0.5866	0.0113		0.5866	0.0113		0.5866	0.0113		0.6843	0
0.588	0.0127		0.588	0.0127		0.588	0.0127		0.588	0.0127		0.6859	0
0.5895	0.0112		0.5895	0.0112		0.5895	0.0112		0.5895	0.0112		0.6876	0
0.5909	0.0109		0.5909	0.0109		0.5909	0.0109		0.5909	0.0109		0.6892	0
0.5923	0.0117		0.5923	0.0117		0.5923	0.0117		0.5923	0.0117		0.6909	0
0.5937	0.0121		0.5937	0.0121		0.5937	0.0121		0.5937	0.0121		0.6925	0
0.5951	0.012		0.5951	0.012		0.5951	0.012		0.5951	0.012		0.6942	0
0.5965	0.0116		0.5965	0.0116		0.5965	0.0116		0.5965	0.0116		0.6959	0
0.5979	0.0117		0.5979	0.0117		0.5979	0.0117		0.5979	0.0117		0.6975	0
0.5993	0.0126		0.5993	0.0126		0.5993	0.0126		0.5993	0.0126		0.6992	0
0.6007	0.0121		0.6007	0.0121		0.6007	0.0121		0.6007	0.0121		0.7008	0
0.4812	0.00050903		0.4812	0.00050903		0.4812	0.00050903		0.4812	0.00050903
0.4824	0.00045083		0.4824	0.00045083		0.4824	0.00045083		0.4824	0.00045083
0.4836	0.00045937		0.4836	0.00045937		0.4836	0.00045937		0.4836	0.00045937
0.4848	0.00047167		0.4848	0.00047167		0.4848	0.00047167		0.4848	0.00047167
0.486	0.0004426		0.486	0.0004426		0.486	0.0004426		0.486	0.0004426
0.4872	0.00050227		0.4872	0.00050227		0.4872	0.00050227		0.4872	0.00050227
0.4883	0.00044733		0.4883	0.00044733		0.4883	0.00044733		0.4883	0.00044733
0.4895	0.00047563		0.4895	0.00047563		0.4895	0.00047563		0.4895	0.00047563
0.4907	0.00044363		0.4907	0.00044363		0.4907	0.00044363		0.4907	0.00044363
0.4919	0.00044277		0.4919	0.00044277		0.4919	0.00044277		0.4919	0.00044277
0.4931	0.00042997		0.4931	0.00042997		0.4931	0.00042997		0.4931	0.00042997
0.4943	0.0004462		0.4943	0.0004462		0.4943	0.0004462		0.4943	0.0004462
0.4955	0.00044687		0.4955	0.00044687		0.4955	0.00044687		0.4955	0.00044687
0.4967	0.00044603		0.4967	0.00044603		0.4967	0.00044603		0.4967	0.00044603
0.4979	0.00044327		0.4979	0.00044327		0.4979	0.00044327		0.4979	0.00044327
0.4991	0.00040567		0.4991	0.00040567		0.4991	0.00040567		0.4991	0.00040567
0.5003	0.0004426		0.5003	0.0004426		0.5003	0.0004426		0.5003	0.0004426
0.5015	0.000422		0.5015	0.000422		0.5015	0.000422		0.5015	0.000422
0.5027	0.0004325		0.5027	0.0004325		0.5027	0.0004325		0.5027	0.0004325
0.5039	0.00042347		0.5039	0.00042347		0.5039	0.00042347		0.5039	0.00042347
0.5051	0.00041033		0.5051	0.00041033		0.5051	0.00041033		0.5051	0.00041033
0.5063	0.0004053		0.5063	0.0004053		0.5063	0.0004053		0.5063	0.0004053
0.5075	0.00039833		0.5075	0.00039833		0.5075	0.00039833		0.5075	0.00039833
0.5086	0.00039257		0.5086	0.00039257		0.5086	0.00039257		0.5086	0.00039257
0.5098	0.0003901		0.5098	0.0003901		0.5098	0.0003901		0.5098	0.0003901
0.511	0.00038183		0.511	0.00038183		0.511	0.00038183		0.511	0.00038183
0.5122	0.00034883		0.5122	0.00034883		0.5122	0.00034883		0.5122	0.00034883
0.5134	0.00037203		0.5134	0.00037203		0.5134	0.00037203		0.5134	0.00037203
0.5146	0.0003779		0.5146	0.0003779		0.5146	0.0003779		0.5146	0.0003779
0.5158	0.00036513		0.5158	0.00036513		0.5158	0.00036513		0.5158	0.00036513
0.517	0.00036897		0.517	0.00036897		0.517	0.00036897		0.517	0.00036897
0.5182	0.0003716		0.5182	0.0003716		0.5182	0.0003716		0.5182	0.0003716
0.5194	0.00034943		0.5194	0.00034943		0.5194	0.00034943		0.5194	0.00034943
0.5206	0.00036193		0.5206	0.00036193		0.5206	0.00036193		0.5206	0.00036193
0.5218	0.0003405		0.5218	0.0003405		0.5218	0.0003405		0.5218	0.0003405
0.523	0.00034717		0.523	0.00034717		0.523	0.00034717		0.523	0.00034717
0.5242	0.00034243		0.5242	0.00034243		0.5242	0.00034243		0.5242	0.00034243
0.5254	0.00032446		0.5254	0.00032446		0.5254	0.00032446		0.5254	0.00032446
0.5266	0.000353		0.5266	0.000353		0.5266	0.000353		0.5266	0.000353
0.5278	0.00032188		0.5278	0.00032188		0.5278	0.00032188		0.5278	0.00032188
0.5289	0.00030716		0.5289	0.00030716		0.5289	0.00030716		0.5289	0.00030716
0.5301	0.000349		0.5301	0.000349		0.5301	0.000349		0.5301	0.000349
0.5313	0.00031142		0.5313	0.00031142		0.5313	0.00031142		0.5313	0.00031142
0.5325	0.0003105		0.5325	0.0003105		0.5325	0.0003105		0.5325	0.0003105
0.5337	0.00033005		0.5337	0.00033005		0.5337	0.00033005		0.5337	0.00033005
0.5349	0.00027293		0.5349	0.00027293		0.5349	0.00027293		0.5349	0.00027293
0.5361	0.00031006		0.5361	0.00031006		0.5361	0.00031006		0.5361	0.00031006
0.5373	0.00028626		0.5373	0.00028626		0.5373	0.00028626		0.5373	0.00028626
0.5385	0.00026617		0.5385	0.00026617		0.5385	0.00026617		0.5385	0.00026617
0.5397	0.00031548		0.5397	0.00031548		0.5397	0.00031548		0.5397	0.00031548
0.5409	0.00029153		0.5409	0.00029153		0.5409	0.00029153		0.5409	0.00029153
0.5421	0.00026407		0.5421	0.00026407		0.5421	0.00026407		0.5421	0.00026407
0.5433	0.00028603		0.5433	0.00028603		0.5433	0.00028603		0.5433	0.00028603
0.5445	0.00026585		0.5445	0.00026585		0.5445	0.00026585		0.5445	0.00026585
0.5457	0.00026097		0.5457	0.00026097		0.5457	0.00026097		0.5457	0.00026097
0.5469	0.00028927		0.5469	0.00028927		0.5469	0.00028927		0.5469	0.00028927
0.5481	0.00026697		0.5481	0.00026697		0.5481	0.00026697		0.5481	0.00026697
0.5493	0.00027081		0.5493	0.00027081		0.5493	0.00027081		0.5493	0.00027081
0.5504	0.00026948		0.5504	0.00026948		0.5504	0.00026948		0.5504	0.00026948
0.5516	0.00025444		0.5516	0.00025444		0.5516	0.00025444		0.5516	0.00025444
0.5528	0.00027047		0.5528	0.00027047		0.5528	0.00027047		0.5528	0.00027047
0.554	0.00025988		0.554	0.00025988		0.554	0.00025988		0.554	0.00025988
0.5552	0.0002418		0.5552	0.0002418		0.5552	0.0002418		0.5552	0.0002418
0.5564	0.00024551		0.5564	0.00024551		0.5564	0.00024551		0.5564	0.00024551
0.5576	0.00023334		0.5576	0.00023334		0.5576	0.00023334		0.5576	0.00023334
0.5588	0.00023603		0.5588	0.00023603		0.5588	0.00023603		0.5588	0.00023603
0.56	0.00022578		0.56	0.00022578		0.56	0.00022578		0.56	0.00022578
0.5612	0.00022824		0.5612	0.00022824		0.5612	0.00022824		0.5612	0.00022824
0.5624	0.00022483		0.5624	0.00022483		0.5624	0.00022483		0.5624	0.00022483
0.5636	0.00020926		0.5636	0.00020926		0.5636	0.00020926		0.5636	0.00020926
0.5648	0.00022121		0.5648	0.00022121		0.5648	0.00022121		0.5648	0.00022121
0.566	0.00023492		0.566	0.00023492		0.566	0.00023492		0.566	0.00023492
0.5672	0.00020922		0.5672	0.00020922		0.5672	0.00020922		0.5672	0.00020922
0.5684	0.00017732		0.5684	0.00017732		0.5684	0.00017732		0.5684	0.00017732
0.5696	0.00022435		0.5696	0.00022435		0.5696	0.00022435		0.5696	0.00022435
0.5707	0.00022668		0.5707	0.00022668		0.5707	0.00022668		0.5707	0.00022668
0.5719	0.00018586		0.5719	0.00018586		0.5719	0.00018586		0.5719	0.00018586
0.5731	0.00020075		0.5731	0.00020075		0.5731	0.00020075		0.5731	0.00020075
0.5743	0.0001923		0.5743	0.0001923		0.5743	0.0001923		0.5743	0.0001923
0.5755	0.00018025		0.5755	0.00018025		0.5755	0.00018025		0.5755	0.00018025
0.5767	0.00018738		0.5767	0.00018738		0.5767	0.00018738		0.5767	0.00018738
0.5779	0.00017371		0.5779	0.00017371		0.5779	0.00017371		0.5779	0.00017371
0.5791	0.00020052		0.5791	0.00020052		0.5791	0.00020052		0.5791	0.00020052
0.5803	0.00016168		0.5803	0.00016168		0.5803	0.00016168		0.5803	0.00016168
0.5815	0.00016385		0.5815	0.00016385		0.5815	0.00016385		0.5815	0.00016385
0.5827	0.00017524		0.5827	0.00017524		0.5827	0.00017524		0.5827	0.00017524
0.5839	0.00014223		0.5839	0.00014223		0.5839	0.00014223		0.5839	0.00014223
0.5851	0.00016934		0.5851	0.00016934		0.5851	0.00016934		0.5851	0.00016934
0.5863	0.00014397		0.5863	0.00014397		0.5863	0.00014397		0.5863	0.00014397
0.5875	0.00014245		0.5875	0.00014245		0.5875	0.00014245		0.5875	0.00014245
0.5887	0.00016261		0.5887	0.00016261		0.5887	0.00016261		0.5887	0.00016261
0.5899	0.00015032		0.5899	0.00015032		0.5899	0.00015032		0.5899	0.00015032
0.591	0.00014298		0.591	0.00014298		0.591	0.00014298		0.591	0.00014298
0.5922	0.0001608		0.5922	0.0001608		0.5922	0.0001608		0.5922	0.0001608
0.5934	0.00011278		0.5934	0.00011278		0.5934	0.00011278		0.5934	0.00011278
0.5946	0.00012874		0.5946	0.00012874		0.5946	0.00012874		0.5946	0.00012874
0.5958	0.00013638		0.5958	0.00013638		0.5958	0.00013638		0.5958	0.00013638
0.597	0.00010484		0.597	0.00010484		0.597	0.00010484		0.597	0.00010484
0.5982	0.00014012		0.5982	0.00014012		0.5982	0.00014012		0.5982	0.00014012
0.5994	0.00010857		0.5994	0.00010857		0.5994	0.00010857		0.5994	0.00010857
0.6006	0.00011596		0.6006	0.00011596		0.6006	0.00011596		0.6006	0.00011596

## Sheet: Figure 2_Panel B
Time (hours)		TIF-Gel Lipase 1000 U/mL				TIF-Gel Hepes (20 mM, pH 7.4)				Free Drug
0		0	0	0		0	0	0		0	0	0	0	0
0.5		16.3993	13.169	18.1353		7.57881	8.12228	7.13481		91.9749	77.1462	89.5742	51.2859	91.3556
1		26.4097	21.5413	24.9232		13.5973	11.2431	15.9831		99.0477	84.3741	91.8346	93.5685	99.1725
1.5		31.9066	28.1337	31.4577		18.1227	15.4474	22.6449		100	88.372	99.1799	95.1632	100
2		37.1665	33.4561	37.3202		21.0429	19.3772	26.9938		100	90.1035	100	95.1918	100
3		42.2026	41.0966	42.5686		24.7785	21.486	30.522		100	90.4056	100	98.8118	100
4		45.5979	44.7452	46.37		27.5156	24.2713	33.5183		100	100	100	99.5441	100
5		47.6602	47.51	49.5855		29.9335	26.5514	35.8892		100	100	100	99.8602	100
6		49.7815	49.5179	51.5369		31.7664	28.9435	38.2174		100	100	100	99.9846	100
7		53.023	51.6739	53.8786		33.2177	30.66	39.1969		100	100	100	100	100
8		55.2309	52.9097	55.8507		34.4227	32.1157	40.3923		100	100	100	100	100

## Sheet: Figure 2_Panel C
Time (hours)		TIF-Gel				Free Drug
0		0	0	0		0	0	0
0.5		0.621391	0.444981	0.473317		8.01097	6.07446	3.38622
1		1.39845	0.804777	0.996188		14.0583	11.9546	7.07549
1.5		2.02023	1.09757	1.46903		18.4285	15.7112	10.6416
2		2.59553	1.49082	1.88997		24.0971	21.3011	16.0264
3		4.07765	2.3124	3.00498		34.9395	29.9392	25.6261
4		5.68359	3.16205	4.3239		38.9236	34.3431	30.6848
5		6.51798	3.75029	5.04253		43.2531	38.8638	36.2655
6		7.94852	4.65408	6.34079		45.9078	42.4736	40.6422
7		9.4267	5.58094	7.68527		47.85	44.5502	43.9411
8		10.6833	6.46999	8.86273		48.87	46.0746	46.1599

## Sheet: Figure 2_Panel D
25°C			30°C			34°C			36°C			38°C
q (a-1)	Int (a.u.)		q (a-1)	Int (a.u.)		q (a-1)	Int (a.u.)		q (a-1)	Int (a.u.)		q (a-1)	Int (a.u.)
0.0627	0.0101		0.0627	0.0101		0.0627	0.0101		0.0627	0.0101		0.0408	0.0122
0.0641	0.0098136		0.0641	0.0098136		0.0641	0.0098136		0.0641	0.0098136		0.0425	0.012
0.0655	0.0107		0.0655	0.0107		0.0655	0.0107		0.0655	0.0107		0.0441	0.0115
0.0669	0.0080987		0.0669	0.0080987		0.0669	0.0080987		0.0669	0.0080987		0.0458	0.0117
0.0683	0.0092104		0.0683	0.0092104		0.0683	0.0092104		0.0683	0.0092104		0.0475	0.0125
0.0697	0.0102		0.0697	0.0102		0.0697	0.0102		0.0697	0.0102		0.0491	0.0114
0.0711	0.0085074		0.0711	0.0085074		0.0711	0.0085074		0.0711	0.0085074		0.0508	0.0105
0.0726	0.007718		0.0726	0.007718		0.0726	0.007718		0.0726	0.007718		0.0524	0.0121
0.074	0.0088139		0.074	0.0088139		0.074	0.0088139		0.074	0.0088139		0.0541	0.0125
0.0754	0.0097669		0.0754	0.0097669		0.0754	0.0097669		0.0754	0.0097669		0.0558	0.0118
0.0768	0.009822		0.0768	0.009822		0.0768	0.009822		0.0768	0.009822		0.0574	0.0121
0.0782	0.0090158		0.0782	0.0090158		0.0782	0.0090158		0.0782	0.0090158		0.0591	0.0106
0.0796	0.0085081		0.0796	0.0085081		0.0796	0.0085081		0.0796	0.0085081		0.0607	0.0124
0.081	0.0097198		0.081	0.0097198		0.081	0.0097198		0.081	0.0097198		0.0624	0.0127
0.0824	0.008219		0.0824	0.008219		0.0824	0.008219		0.0824	0.008219		0.064	0.0112
0.0838	0.0087498		0.0838	0.0087498		0.0838	0.0087498		0.0838	0.0087498		0.0657	0.0113
0.0852	0.0096885		0.0852	0.0096885		0.0852	0.0096885		0.0852	0.0096885		0.0674	0.012
0.0866	0.0089937		0.0866	0.0089937		0.0866	0.0089937		0.0866	0.0089937		0.069	0.0119
0.088	0.0099224		0.088	0.0099224		0.088	0.0099224		0.088	0.0099224		0.0707	0.0128
0.0894	0.008441		0.0894	0.008441		0.0894	0.008441		0.0894	0.008441		0.0723	0.013
0.0908	0.0094849		0.0908	0.0094849		0.0908	0.0094849		0.0908	0.0094849		0.074	0.0133
0.0923	0.0101		0.0923	0.0101		0.0923	0.0101		0.0923	0.0101		0.0757	0.0134
0.0937	0.0087682		0.0937	0.0087682		0.0937	0.0087682		0.0937	0.0087682		0.0773	0.0126
0.0951	0.0093521		0.0951	0.0093521		0.0951	0.0093521		0.0951	0.0093521		0.079	0.0134
0.0965	0.0101		0.0965	0.0101		0.0965	0.0101		0.0965	0.0101		0.0806	0.0135
0.0979	0.0101		0.0979	0.0101		0.0979	0.0101		0.0979	0.0101		0.0823	0.014
0.0993	0.0097696		0.0993	0.0097696		0.0993	0.0097696		0.0993	0.0097696		0.0839	0.0144
0.1007	0.0103		0.1007	0.0103		0.1007	0.0103		0.1007	0.0103		0.0856	0.0155
0.1021	0.01		0.1021	0.01		0.1021	0.01		0.1021	0.01		0.0873	0.0136
0.1035	0.0098352		0.1035	0.0098352		0.1035	0.0098352		0.1035	0.0098352		0.0889	0.0156
0.1049	0.0123		0.1049	0.0123		0.1049	0.0123		0.1049	0.0123		0.0906	0.0151
0.1063	0.0104		0.1063	0.0104		0.1063	0.0104		0.1063	0.0104		0.0922	0.0156
0.1077	0.0117		0.1077	0.0117		0.1077	0.0117		0.1077	0.0117		0.0939	0.0168
0.1091	0.0108		0.1091	0.0108		0.1091	0.0108		0.1091	0.0108		0.0956	0.0168
0.1105	0.0133		0.1105	0.0133		0.1105	0.0133		0.1105	0.0133		0.0972	0.0176
0.112	0.0126		0.112	0.0126		0.112	0.0126		0.112	0.0126		0.0989	0.0172
0.1134	0.0128		0.1134	0.0128		0.1134	0.0128		0.1134	0.0128		0.1005	0.0173
0.1148	0.0125		0.1148	0.0125		0.1148	0.0125		0.1148	0.0125		0.1022	0.0197
0.1162	0.0113		0.1162	0.0113		0.1162	0.0113		0.1162	0.0113		0.1038	0.0197
0.1176	0.0121		0.1176	0.0121		0.1176	0.0121		0.1176	0.0121		0.1055	0.019
0.119	0.0126		0.119	0.0126		0.119	0.0126		0.119	0.0126		0.1072	0.0219
0.1204	0.012		0.1204	0.012		0.1204	0.012		0.1204	0.012		0.1088	0.0209
0.1218	0.0136		0.1218	0.0136		0.1218	0.0136		0.1218	0.0136		0.1105	0.0222
0.1232	0.0153		0.1232	0.0153		0.1232	0.0153		0.1232	0.0153		0.1121	0.0249
0.1246	0.0149		0.1246	0.0149		0.1246	0.0149		0.1246	0.0149		0.1138	0.0252
0.126	0.0149		0.126	0.0149		0.126	0.0149		0.126	0.0149		0.1155	0.0274
0.1274	0.0154		0.1274	0.0154		0.1274	0.0154		0.1274	0.0154		0.1171	0.0266
0.1288	0.0145		0.1288	0.0145		0.1288	0.0145		0.1288	0.0145		0.1188	0.0293
0.1302	0.0151		0.1302	0.0151		0.1302	0.0151		0.1302	0.0151		0.1204	0.0323
0.1317	0.0155		0.1317	0.0155		0.1317	0.0155		0.1317	0.0155		0.1221	0.0329
0.1331	0.0156		0.1331	0.0156		0.1331	0.0156		0.1331	0.0156		0.1237	0.0363
0.1345	0.0172		0.1345	0.0172		0.1345	0.0172		0.1345	0.0172		0.1254	0.0407
0.1359	0.0176		0.1359	0.0176		0.1359	0.0176		0.1359	0.0176		0.1271	0.0458
0.1373	0.0164		0.1373	0.0164		0.1373	0.0164		0.1373	0.0164		0.1287	0.0548
0.1387	0.0171		0.1387	0.0171		0.1387	0.0171		0.1387	0.0171		0.1304	0.0621
0.1401	0.0178		0.1401	0.0178		0.1401	0.0178		0.1401	0.0178		0.132	0.0689
0.1415	0.0192		0.1415	0.0192		0.1415	0.0192		0.1415	0.0192		0.1337	0.0954
0.1429	0.0203		0.1429	0.0203		0.1429	0.0203		0.1429	0.0203		0.1354	0.1774
0.1443	0.0214		0.1443	0.0214		0.1443	0.0214		0.1443	0.0214		0.137	0.3377
0.1457	0.0213		0.1457	0.0213		0.1457	0.0213		0.1457	0.0213		0.1387	0.5591
0.1471	0.0223		0.1471	0.0223		0.1471	0.0223		0.1471	0.0223		0.1403	0.6602
0.1485	0.0222		0.1485	0.0222		0.1485	0.0222		0.1485	0.0222		0.142	0.6309
0.1499	0.0231		0.1499	0.0231		0.1499	0.0231		0.1499	0.0231		0.1436	0.5259
0.1514	0.0247		0.1514	0.0247		0.1514	0.0247		0.1514	0.0247		0.1453	0.3302
0.1528	0.0261		0.1528	0.0261		0.1528	0.0261		0.1528	0.0261		0.147	0.1919
0.1542	0.027		0.1542	0.027		0.1542	0.027		0.1542	0.027		0.1486	0.1052
0.1556	0.0281		0.1556	0.0281		0.1556	0.0281		0.1556	0.0281		0.1503	0.0673
0.157	0.0301		0.157	0.0301		0.157	0.0301		0.157	0.0301		0.1519	0.0564
0.1584	0.031		0.1584	0.031		0.1584	0.031		0.1584	0.031		0.1536	0.0518
0.1598	0.0336		0.1598	0.0336		0.1598	0.0336		0.1598	0.0336		0.1553	0.0567
0.1612	0.0372		0.1612	0.0372		0.1612	0.0372		0.1612	0.0372		0.1569	0.0765
0.1626	0.0385		0.1626	0.0385		0.1626	0.0385		0.1626	0.0385		0.1586	0.1048
0.164	0.0413		0.164	0.0413		0.164	0.0413		0.164	0.0413		0.1602	0.1586
0.1654	0.0497		0.1654	0.0497		0.1654	0.0497		0.1654	0.0497		0.1619	0.1646
0.1668	0.0627		0.1668	0.0627		0.1668	0.0627		0.1668	0.0627		0.1635	0.1434
0.1682	0.1166		0.1682	0.1166		0.1682	0.1166		0.1682	0.1166		0.1652	0.1056
0.1696	0.257		0.1696	0.257		0.1696	0.257		0.1696	0.257		0.1669	0.072
0.1711	0.5081		0.1711	0.5081		0.1711	0.5081		0.1711	0.5081		0.1685	0.0498
0.1725	0.8826		0.1725	0.8826		0.1725	0.8826		0.1725	0.8826		0.1702	0.0394
0.1739	1.2396		0.1739	1.2396		0.1739	1.2396		0.1739	1.2396		0.1718	0.0341
0.1753	1.2009		0.1753	1.2009		0.1753	1.2009		0.1753	1.2009		0.1735	0.0312
0.1767	1.0816		0.1767	1.0816		0.1767	1.0816		0.1767	1.0816		0.1752	0.0288
0.1781	0.7389		0.1781	0.7389		0.1781	0.7389		0.1781	0.7389		0.1768	0.0282
0.1795	0.5507		0.1795	0.5507		0.1795	0.5507		0.1795	0.5507		0.1785	0.0283
0.1809	0.2853		0.1809	0.2853		0.1809	0.2853		0.1809	0.2853		0.1801	0.0264
0.1823	0.2018		0.1823	0.2018		0.1823	0.2018		0.1823	0.2018		0.1818	0.0267
0.1837	0.1003		0.1837	0.1003		0.1837	0.1003		0.1837	0.1003		0.1834	0.0252
0.1851	0.0886		0.1851	0.0886		0.1851	0.0886		0.1851	0.0886		0.1851	0.0246
0.1865	0.0708		0.1865	0.0708		0.1865	0.0708		0.1865	0.0708		0.1868	0.024
0.1879	0.0655		0.1879	0.0655		0.1879	0.0655		0.1879	0.0655		0.1884	0.0237
0.1893	0.0567		0.1893	0.0567		0.1893	0.0567		0.1893	0.0567		0.1901	0.0234
0.1907	0.0557		0.1907	0.0557		0.1907	0.0557		0.1907	0.0557		0.1917	0.0231
0.1922	0.0514		0.1922	0.0514		0.1922	0.0514		0.1922	0.0514		0.1934	0.0227
0.1936	0.05		0.1936	0.05		0.1936	0.05		0.1936	0.05		0.1951	0.0224
0.195	0.0476		0.195	0.0476		0.195	0.0476		0.195	0.0476		0.1967	0.0222
0.1964	0.0454		0.1964	0.0454		0.1964	0.0454		0.1964	0.0454		0.1984	0.0211
0.1978	0.0436		0.1978	0.0436		0.1978	0.0436		0.1978	0.0436		0.2	0.0221
0.1992	0.041		0.1992	0.041		0.1992	0.041		0.1992	0.041		0.2017	0.0217
0.2006	0.0411		0.2006	0.0411		0.2006	0.0411		0.2006	0.0411		0.2033	0.0224
0.202	0.0387		0.202	0.0387		0.202	0.0387		0.202	0.0387		0.205	0.021
0.2034	0.0385		0.2034	0.0385		0.2034	0.0385		0.2034	0.0385		0.2067	0.0209
0.2048	0.0366		0.2048	0.0366		0.2048	0.0366		0.2048	0.0366		0.2083	0.0222
0.2062	0.037		0.2062	0.037		0.2062	0.037		0.2062	0.037		0.21	0.0229
0.2076	0.0353		0.2076	0.0353		0.2076	0.0353		0.2076	0.0353		0.2116	0.0255
0.209	0.0353		0.209	0.0353		0.209	0.0353		0.209	0.0353		0.2133	0.0251
0.2104	0.0325		0.2104	0.0325		0.2104	0.0325		0.2104	0.0325		0.215	0.0243
0.2119	0.0332		0.2119	0.0332		0.2119	0.0332		0.2119	0.0332		0.2166	0.0243
0.2133	0.0322		0.2133	0.0322		0.2133	0.0322		0.2133	0.0322		0.2183	0.0231
0.2147	0.0315		0.2147	0.0315		0.2147	0.0315		0.2147	0.0315		0.2199	0.0229
0.2161	0.0313		0.2161	0.0313		0.2161	0.0313		0.2161	0.0313		0.2216	0.0221
0.2175	0.031		0.2175	0.031		0.2175	0.031		0.2175	0.031		0.2232	0.0238
0.2189	0.031		0.2189	0.031		0.2189	0.031		0.2189	0.031		0.2249	0.026
0.2203	0.0303		0.2203	0.0303		0.2203	0.0303		0.2203	0.0303		0.2266	0.0294
0.2217	0.0295		0.2217	0.0295		0.2217	0.0295		0.2217	0.0295		0.2282	0.0286
0.2231	0.0301		0.2231	0.0301		0.2231	0.0301		0.2231	0.0301		0.2299	0.0259
0.2245	0.0287		0.2245	0.0287		0.2245	0.0287		0.2245	0.0287		0.2315	0.0243
0.2259	0.0292		0.2259	0.0292		0.2259	0.0292		0.2259	0.0292		0.2332	0.0223
0.2273	0.0274		0.2273	0.0274		0.2273	0.0274		0.2273	0.0274		0.2349	0.0207
0.2287	0.0288		0.2287	0.0288		0.2287	0.0288		0.2287	0.0288		0.2365	0.0202
0.2301	0.0267		0.2301	0.0267		0.2301	0.0267		0.2301	0.0267		0.2382	0.0203
0.2316	0.0268		0.2316	0.0268		0.2316	0.0268		0.2316	0.0268		0.2398	0.0188
0.233	0.0275		0.233	0.0275		0.233	0.0275		0.233	0.0275		0.2415	0.0196
0.2344	0.027		0.2344	0.027		0.2344	0.027		0.2344	0.027		0.2431	0.0194
0.2358	0.0253		0.2358	0.0253		0.2358	0.0253		0.2358	0.0253		0.2448	0.0196
0.2372	0.0254		0.2372	0.0254		0.2372	0.0254		0.2372	0.0254		0.2465	0.0195
0.2386	0.0257		0.2386	0.0257		0.2386	0.0257		0.2386	0.0257		0.2481	0.0209
0.24	0.0256		0.24	0.0256		0.24	0.0256		0.24	0.0256		0.2498	0.0239
0.2414	0.0262		0.2414	0.0262		0.2414	0.0262		0.2414	0.0262		0.2514	0.0281
0.2428	0.0247		0.2428	0.0247		0.2428	0.0247		0.2428	0.0247		0.2531	0.0288
0.2442	0.0254		0.2442	0.0254		0.2442	0.0254		0.2442	0.0254		0.2548	0.0288
0.2456	0.0244		0.2456	0.0244		0.2456	0.0244		0.2456	0.0244		0.2564	0.0269
0.247	0.0237		0.247	0.0237		0.247	0.0237		0.247	0.0237		0.2581	0.0254
0.2484	0.0226		0.2484	0.0226		0.2484	0.0226		0.2484	0.0226		0.2597	0.024
0.2498	0.0241		0.2498	0.0241		0.2498	0.0241		0.2498	0.0241		0.2614	0.0245
0.2513	0.0234		0.2513	0.0234		0.2513	0.0234		0.2513	0.0234		0.263	0.0254
0.2527	0.0227		0.2527	0.0227		0.2527	0.0227		0.2527	0.0227		0.2647	0.0285
0.2541	0.0217		0.2541	0.0217		0.2541	0.0217		0.2541	0.0217		0.2664	0.0282
0.2555	0.0222		0.2555	0.0222		0.2555	0.0222		0.2555	0.0222		0.268	0.0277
0.2569	0.022		0.2569	0.022		0.2569	0.022		0.2569	0.022		0.2697	0.0253
0.2583	0.0218		0.2583	0.0218		0.2583	0.0218		0.2583	0.0218		0.2713	0.0228
0.2597	0.0223		0.2597	0.0223		0.2597	0.0223		0.2597	0.0223		0.273	0.0208
0.2611	0.0213		0.2611	0.0213		0.2611	0.0213		0.2611	0.0213		0.2747	0.0207
0.2625	0.0216		0.2625	0.0216		0.2625	0.0216		0.2625	0.0216		0.2763	0.0194
0.2639	0.0208		0.2639	0.0208		0.2639	0.0208		0.2639	0.0208		0.278	0.0188
0.2653	0.0198		0.2653	0.0198		0.2653	0.0198		0.2653	0.0198		0.2796	0.0184
0.2667	0.02		0.2667	0.02		0.2667	0.02		0.2667	0.02		0.2813	0.0176
0.2681	0.0213		0.2681	0.0213		0.2681	0.0213		0.2681	0.0213		0.2829	0.0168
0.2695	0.0207		0.2695	0.0207		0.2695	0.0207		0.2695	0.0207		0.2846	0.0166
0.2709	0.021		0.2709	0.021		0.2709	0.021		0.2709	0.021		0.2863	0.0169
0.2724	0.0197		0.2724	0.0197		0.2724	0.0197		0.2724	0.0197		0.2879	0.0171
0.2738	0.0203		0.2738	0.0203		0.2738	0.0203		0.2738	0.0203		0.2896	0.0159
0.2752	0.02		0.2752	0.02		0.2752	0.02		0.2752	0.02		0.2912	0.0159
0.2766	0.0203		0.2766	0.0203		0.2766	0.0203		0.2766	0.0203		0.2929	0.0143
0.278	0.0199		0.278	0.0199		0.278	0.0199		0.278	0.0199		0.2946	0.0148
0.2794	0.0204		0.2794	0.0204		0.2794	0.0204		0.2794	0.0204		0.2962	0.0141
0.2808	0.0187		0.2808	0.0187		0.2808	0.0187		0.2808	0.0187		0.2979	0.0138
0.2822	0.0187		0.2822	0.0187		0.2822	0.0187		0.2822	0.0187		0.2995	0.0131
0.2836	0.0188		0.2836	0.0188		0.2836	0.0188		0.2836	0.0188		0.3012	0.0129
0.285	0.0181		0.285	0.0181		0.285	0.0181		0.285	0.0181		0.3028	0.0128
0.2864	0.0191		0.2864	0.0191		0.2864	0.0191		0.2864	0.0191		0.3045	0.0133
0.2878	0.0188		0.2878	0.0188		0.2878	0.0188		0.2878	0.0188		0.3062	0.0121
0.2892	0.0187		0.2892	0.0187		0.2892	0.0187		0.2892	0.0187		0.3078	0.0124
0.2906	0.019		0.2906	0.019		0.2906	0.019		0.2906	0.019		0.3095	0.0125
0.2921	0.0191		0.2921	0.0191		0.2921	0.0191		0.2921	0.0191		0.3111	0.0123
0.2935	0.0183		0.2935	0.0183		0.2935	0.0183		0.2935	0.0183		0.3128	0.0121
0.2949	0.0179		0.2949	0.0179		0.2949	0.0179		0.2949	0.0179		0.3145	0.0122
0.2963	0.0179		0.2963	0.0179		0.2963	0.0179		0.2963	0.0179		0.3161	0.0122
0.2977	0.0189		0.2977	0.0189		0.2977	0.0189		0.2977	0.0189		0.3178	0.0119
0.2991	0.0173		0.2991	0.0173		0.2991	0.0173		0.2991	0.0173		0.3194	0.0119
0.3005	0.0179		0.3005	0.0179		0.3005	0.0179		0.3005	0.0179		0.3211	0.0123
0.3019	0.018		0.3019	0.018		0.3019	0.018		0.3019	0.018		0.3227	0.0114
0.3033	0.0186		0.3033	0.0186		0.3033	0.0186		0.3033	0.0186		0.3244	0.012
0.3047	0.0181		0.3047	0.0181		0.3047	0.0181		0.3047	0.0181		0.3261	0.0117
0.3061	0.0171		0.3061	0.0171		0.3061	0.0171		0.3061	0.0171		0.3277	0.0121
0.3075	0.017		0.3075	0.017		0.3075	0.017		0.3075	0.017		0.3294	0.0118
0.3089	0.0169		0.3089	0.0169		0.3089	0.0169		0.3089	0.0169		0.331	0.0112
0.3103	0.0175		0.3103	0.0175		0.3103	0.0175		0.3103	0.0175		0.3327	0.0118
0.3118	0.0177		0.3118	0.0177		0.3118	0.0177		0.3118	0.0177		0.3344	0.012
0.3132	0.018		0.3132	0.018		0.3132	0.018		0.3132	0.018		0.336	0.0115
0.3146	0.0175		0.3146	0.0175		0.3146	0.0175		0.3146	0.0175		0.3377	0.0113
0.316	0.0182		0.316	0.0182		0.316	0.0182		0.316	0.0182		0.3393	0.0109
0.3174	0.0194		0.3174	0.0194		0.3174	0.0194		0.3174	0.0194		0.341	0.0116
0.3188	0.0185		0.3188	0.0185		0.3188	0.0185		0.3188	0.0185		0.3426	0.0115
0.3202	0.02		0.3202	0.02		0.3202	0.02		0.3202	0.02		0.3443	0.0115
0.3216	0.0227		0.3216	0.0227		0.3216	0.0227		0.3216	0.0227		0.346	0.0116
0.323	0.0264		0.323	0.0264		0.323	0.0264		0.323	0.0264		0.3476	0.0118
0.3244	0.0324		0.3244	0.0324		0.3244	0.0324		0.3244	0.0324		0.3493	0.0117
0.3258	0.0348		0.3258	0.0348		0.3258	0.0348		0.3258	0.0348		0.3509	0.0114
0.3272	0.0374		0.3272	0.0374		0.3272	0.0374		0.3272	0.0374		0.3526	0.0116
0.3286	0.034		0.3286	0.034		0.3286	0.034		0.3286	0.034		0.3543	0.0116
0.33	0.0311		0.33	0.0311		0.33	0.0311		0.33	0.0311		0.3559	0.0116
0.3315	0.0247		0.3315	0.0247		0.3315	0.0247		0.3315	0.0247		0.3576	0.0115
0.3329	0.0237		0.3329	0.0237		0.3329	0.0237		0.3329	0.0237		0.3592	0.012
0.3343	0.0191		0.3343	0.0191		0.3343	0.0191		0.3343	0.0191		0.3609	0.0114
0.3357	0.0183		0.3357	0.0183		0.3357	0.0183		0.3357	0.0183		0.3625	0.0116
0.3371	0.0167		0.3371	0.0167		0.3371	0.0167		0.3371	0.0167		0.3642	0.0119
0.3385	0.0157		0.3385	0.0157		0.3385	0.0157		0.3385	0.0157		0.3659	0.0115
0.3399	0.0152		0.3399	0.0152		0.3399	0.0152		0.3399	0.0152		0.3675	0.0114
0.3413	0.0157		0.3413	0.0157		0.3413	0.0157		0.3413	0.0157		0.3692	0.0114
0.3427	0.0147		0.3427	0.0147		0.3427	0.0147		0.3427	0.0147		0.3708	0.0114
0.3441	0.0141		0.3441	0.0141		0.3441	0.0141		0.3441	0.0141		0.3725	0.0113
0.3455	0.014		0.3455	0.014		0.3455	0.014		0.3455	0.014		0.3742	0.0114
0.3469	0.0137		0.3469	0.0137		0.3469	0.0137		0.3469	0.0137		0.3758	0.0118
0.3483	0.014		0.3483	0.014		0.3483	0.014		0.3483	0.014		0.3775	0.0118
0.3497	0.0136		0.3497	0.0136		0.3497	0.0136		0.3497	0.0136		0.3791	0.0115
0.3512	0.0131		0.3512	0.0131		0.3512	0.0131		0.3512	0.0131		0.3808	0.0111
0.3526	0.0134		0.3526	0.0134		0.3526	0.0134		0.3526	0.0134		0.3824	0.0117
0.354	0.0126		0.354	0.0126		0.354	0.0126		0.354	0.0126		0.3841	0.0119
0.3554	0.0139		0.3554	0.0139		0.3554	0.0139		0.3554	0.0139		0.3858	0.0118
0.3568	0.0121		0.3568	0.0121		0.3568	0.0121		0.3568	0.0121		0.3874	0.0114
0.3582	0.013		0.3582	0.013		0.3582	0.013		0.3582	0.013		0.3891	0.0121
0.3596	0.0124		0.3596	0.0124		0.3596	0.0124		0.3596	0.0124		0.3907	0.0122
0.361	0.0128		0.361	0.0128		0.361	0.0128		0.361	0.0128		0.3924	0.0118
0.3624	0.0128		0.3624	0.0128		0.3624	0.0128		0.3624	0.0128		0.3941	0.0119
0.3638	0.0126		0.3638	0.0126		0.3638	0.0126		0.3638	0.0126		0.3957	0.0118
0.3652	0.0125		0.3652	0.0125		0.3652	0.0125		0.3652	0.0125		0.3974	0.0117
0.3666	0.0125		0.3666	0.0125		0.3666	0.0125		0.3666	0.0125		0.399	0.0116
0.368	0.0121		0.368	0.0121		0.368	0.0121		0.368	0.0121		0.4007	0.0118
0.3694	0.0127		0.3694	0.0127		0.3694	0.0127		0.3694	0.0127		0.4023	0.0116
0.3708	0.0122		0.3708	0.0122		0.3708	0.0122		0.3708	0.0122		0.404	0.0119
0.3723	0.0119		0.3723	0.0119		0.3723	0.0119		0.3723	0.0119		0.4057	0.0116
0.3737	0.0122		0.3737	0.0122		0.3737	0.0122		0.3737	0.0122		0.4073	0.0116
0.3751	0.0119		0.3751	0.0119		0.3751	0.0119		0.3751	0.0119		0.409	0.0119
0.3765	0.0123		0.3765	0.0123		0.3765	0.0123		0.3765	0.0123		0.4106	0.0116
0.3779	0.0118		0.3779	0.0118		0.3779	0.0118		0.3779	0.0118		0.4123	0.0118
0.3793	0.0123		0.3793	0.0123		0.3793	0.0123		0.3793	0.0123		0.4139	0.0119
0.3807	0.0119		0.3807	0.0119		0.3807	0.0119		0.3807	0.0119		0.4156	0.0116
0.3821	0.012		0.3821	0.012		0.3821	0.012		0.3821	0.012		0.4173	0.0116
0.3835	0.0119		0.3835	0.0119		0.3835	0.0119		0.3835	0.0119		0.4189	0.0114
0.3849	0.0123		0.3849	0.0123		0.3849	0.0123		0.3849	0.0123		0.4206	0.0114
0.3863	0.0123		0.3863	0.0123		0.3863	0.0123		0.3863	0.0123		0.4222	0.0114
0.3877	0.0119		0.3877	0.0119		0.3877	0.0119		0.3877	0.0119		0.4239	0.0113
0.3891	0.012		0.3891	0.012		0.3891	0.012		0.3891	0.012		0.4256	0.0113
0.3905	0.0122		0.3905	0.0122		0.3905	0.0122		0.3905	0.0122		0.4272	0.0117
0.392	0.0119		0.392	0.0119		0.392	0.0119		0.392	0.0119		0.4289	0.0112
0.3934	0.0119		0.3934	0.0119		0.3934	0.0119		0.3934	0.0119		0.4305	0.0113
0.3948	0.0118		0.3948	0.0118		0.3948	0.0118		0.3948	0.0118		0.4322	0.0115
0.3962	0.0116		0.3962	0.0116		0.3962	0.0116		0.3962	0.0116		0.4338	0.0116
0.3976	0.0118		0.3976	0.0118		0.3976	0.0118		0.3976	0.0118		0.4355	0.0115
0.399	0.0116		0.399	0.0116		0.399	0.0116		0.399	0.0116		0.4372	0.0114
0.4004	0.0121		0.4004	0.0121		0.4004	0.0121		0.4004	0.0121		0.4388	0.0109
0.4018	0.012		0.4018	0.012		0.4018	0.012		0.4018	0.012		0.4405	0.0112
0.4032	0.012		0.4032	0.012		0.4032	0.012		0.4032	0.012		0.4421	0.0109
0.4046	0.0119		0.4046	0.0119		0.4046	0.0119		0.4046	0.0119		0.4438	0.0111
0.406	0.0113		0.406	0.0113		0.406	0.0113		0.406	0.0113		0.4455	0.0115
0.4074	0.0117		0.4074	0.0117		0.4074	0.0117		0.4074	0.0117		0.4471	0.0112
0.4088	0.0121		0.4088	0.0121		0.4088	0.0121		0.4088	0.0121		0.4488	0.0111
0.4102	0.0122		0.4102	0.0122		0.4102	0.0122		0.4102	0.0122		0.4504	0.0111
0.4117	0.0118		0.4117	0.0118		0.4117	0.0118		0.4117	0.0118		0.4521	0.0112
0.4131	0.0113		0.4131	0.0113		0.4131	0.0113		0.4131	0.0113		0.4537	0.0109
0.4145	0.0114		0.4145	0.0114		0.4145	0.0114		0.4145	0.0114		0.4554	0.0115
0.4159	0.0121		0.4159	0.0121		0.4159	0.0121		0.4159	0.0121		0.4571	0.0112
0.4173	0.0115		0.4173	0.0115		0.4173	0.0115		0.4173	0.0115		0.4587	0.0108
0.4187	0.0114		0.4187	0.0114		0.4187	0.0114		0.4187	0.0114		0.4604	0.011
0.4201	0.0114		0.4201	0.0114		0.4201	0.0114		0.4201	0.0114		0.462	0.0113
0.4215	0.011		0.4215	0.011		0.4215	0.011		0.4215	0.011		0.4637	0.0108
0.4229	0.0108		0.4229	0.0108		0.4229	0.0108		0.4229	0.0108		0.4654	0.0111
0.4243	0.0119		0.4243	0.0119		0.4243	0.0119		0.4243	0.0119		0.467	0.0112
0.4257	0.0113		0.4257	0.0113		0.4257	0.0113		0.4257	0.0113		0.4687	0.0111
0.4271	0.011		0.4271	0.011		0.4271	0.011		0.4271	0.011		0.4703	0.0109
0.4285	0.0116		0.4285	0.0116		0.4285	0.0116		0.4285	0.0116		0.472	0.0108
0.4299	0.0116		0.4299	0.0116		0.4299	0.0116		0.4299	0.0116		0.4736	0.0107
0.4314	0.0119		0.4314	0.0119		0.4314	0.0119		0.4314	0.0119		0.4753	0.0107
0.4328	0.011		0.4328	0.011		0.4328	0.011		0.4328	0.011		0.477	0.011
0.4342	0.0116		0.4342	0.0116		0.4342	0.0116		0.4342	0.0116		0.4786	0.0109
0.4356	0.0123		0.4356	0.0123		0.4356	0.0123		0.4356	0.0123		0.4803	0.0111
0.437	0.0115		0.437	0.0115		0.437	0.0115		0.437	0.0115		0.4819	0.0113
0.4384	0.012		0.4384	0.012		0.4384	0.012		0.4384	0.012		0.4836	0.0108
0.4398	0.0115		0.4398	0.0115		0.4398	0.0115		0.4398	0.0115		0.4853	0.0111
0.4412	0.0121		0.4412	0.0121		0.4412	0.0121		0.4412	0.0121		0.4869	0.0111
0.4426	0.0117		0.4426	0.0117		0.4426	0.0117		0.4426	0.0117		0.4886	0.011
0.444	0.012		0.444	0.012		0.444	0.012		0.444	0.012		0.4902	0.0111
0.4454	0.0117		0.4454	0.0117		0.4454	0.0117		0.4454	0.0117		0.4919	0.0113
0.4468	0.012		0.4468	0.012		0.4468	0.012		0.4468	0.012		0.4935	0.0109
0.4482	0.0118		0.4482	0.0118		0.4482	0.0118		0.4482	0.0118		0.4952	0.0112
0.4496	0.0121		0.4496	0.0121		0.4496	0.0121		0.4496	0.0121		0.4969	0.0108
0.4511	0.0123		0.4511	0.0123		0.4511	0.0123		0.4511	0.0123		0.4985	0.0111
0.4525	0.0123		0.4525	0.0123		0.4525	0.0123		0.4525	0.0123		0.5002	0.0112
0.4539	0.0119		0.4539	0.0119		0.4539	0.0119		0.4539	0.0119		0.5018	0.0112
0.4553	0.0112		0.4553	0.0112		0.4553	0.0112		0.4553	0.0112		0.5035	0.0111
0.4567	0.012		0.4567	0.012		0.4567	0.012		0.4567	0.012		0.5052	0.0107
0.4581	0.0123		0.4581	0.0123		0.4581	0.0123		0.4581	0.0123		0.5068	0.0109
0.4595	0.0121		0.4595	0.0121		0.4595	0.0121		0.4595	0.0121		0.5085	0.0109
0.4609	0.0117		0.4609	0.0117		0.4609	0.0117		0.4609	0.0117		0.5101	0.0109
0.4623	0.0118		0.4623	0.0118		0.4623	0.0118		0.4623	0.0118		0.5118	0.0108
0.4637	0.0123		0.4637	0.0123		0.4637	0.0123		0.4637	0.0123		0.5134	0.0115
0.4651	0.0121		0.4651	0.0121		0.4651	0.0121		0.4651	0.0121		0.5151	0.0109
0.4665	0.0123		0.4665	0.0123		0.4665	0.0123		0.4665	0.0123		0.5168	0.0115
0.4679	0.0126		0.4679	0.0126		0.4679	0.0126		0.4679	0.0126		0.5184	0.0106
0.4693	0.0134		0.4693	0.0134		0.4693	0.0134		0.4693	0.0134		0.5201	0.0113
0.4707	0.0151		0.4707	0.0151		0.4707	0.0151		0.4707	0.0151		0.5217	0.0111
0.4722	0.0173		0.4722	0.0173		0.4722	0.0173		0.4722	0.0173		0.5234	0.0109
0.4736	0.0229		0.4736	0.0229		0.4736	0.0229		0.4736	0.0229		0.5251	0.0113
0.475	0.0267		0.475	0.0267		0.475	0.0267		0.475	0.0267		0.5267	0.0108
0.4764	0.03		0.4764	0.03		0.4764	0.03		0.4764	0.03		0.5284	0.0109
0.4778	0.0264		0.4778	0.0264		0.4778	0.0264		0.4778	0.0264		0.53	0.0106
0.4792	0.0231		0.4792	0.0231		0.4792	0.0231		0.4792	0.0231		0.5317	0.0103
0.4806	0.0201		0.4806	0.0201		0.4806	0.0201		0.4806	0.0201		0.5333	0.0113
0.482	0.0172		0.482	0.0172		0.482	0.0172		0.482	0.0172		0.535	0.0107
0.4834	0.015		0.4834	0.015		0.4834	0.015		0.4834	0.015		0.5367	0.011
0.4848	0.014		0.4848	0.014		0.4848	0.014		0.4848	0.014		0.5383	0.011
0.4862	0.0135		0.4862	0.0135		0.4862	0.0135		0.4862	0.0135		0.54	0.0115
0.4876	0.013		0.4876	0.013		0.4876	0.013		0.4876	0.013		0.5416	0.0105
0.489	0.0128		0.489	0.0128		0.489	0.0128		0.489	0.0128		0.5433	0.0109
0.4904	0.0125		0.4904	0.0125		0.4904	0.0125		0.4904	0.0125		0.545	0.0114
0.4919	0.0125		0.4919	0.0125		0.4919	0.0125		0.4919	0.0125		0.5466	0.0106
0.4933	0.0121		0.4933	0.0121		0.4933	0.0121		0.4933	0.0121		0.5483	0.0109
0.4947	0.0121		0.4947	0.0121		0.4947	0.0121		0.4947	0.0121		0.5499	0.0105
0.4961	0.012		0.4961	0.012		0.4961	0.012		0.4961	0.012		0.5516	0.0115
0.4975	0.0129		0.4975	0.0129		0.4975	0.0129		0.4975	0.0129		0.5532	0.0106
0.4989	0.0122		0.4989	0.0122		0.4989	0.0122		0.4989	0.0122		0.5549	0.0108
0.5003	0.013		0.5003	0.013		0.5003	0.013		0.5003	0.013		0.5566	0.0109
0.5017	0.0125		0.5017	0.0125		0.5017	0.0125		0.5017	0.0125		0.5582	0.0109
0.5031	0.012		0.5031	0.012		0.5031	0.012		0.5031	0.012		0.5599	0.0108
0.5045	0.0126		0.5045	0.0126		0.5045	0.0126		0.5045	0.0126		0.5615	0.0108
0.5059	0.0127		0.5059	0.0127		0.5059	0.0127		0.5059	0.0127		0.5632	0.0109
0.5073	0.0127		0.5073	0.0127		0.5073	0.0127		0.5073	0.0127		0.5649	0.0113
0.5087	0.0118		0.5087	0.0118		0.5087	0.0118		0.5087	0.0118		0.5665	0.011
0.5101	0.0117		0.5101	0.0117		0.5101	0.0117		0.5101	0.0117		0.5682	0.0115
0.5116	0.0125		0.5116	0.0125		0.5116	0.0125		0.5116	0.0125		0.5698	0.0106
0.513	0.012		0.513	0.012		0.513	0.012		0.513	0.012		0.5715	0.0107
0.5144	0.0124		0.5144	0.0124		0.5144	0.0124		0.5144	0.0124		0.5731	0.0102
0.5158	0.0123		0.5158	0.0123		0.5158	0.0123		0.5158	0.0123		0.5748	0.0114
0.5172	0.0115		0.5172	0.0115		0.5172	0.0115		0.5172	0.0115		0.5765	0.0116
0.5186	0.012		0.5186	0.012		0.5186	0.012		0.5186	0.012		0.5781	0.0115
0.52	0.0117		0.52	0.0117		0.52	0.0117		0.52	0.0117		0.5798	0.0101
0.5214	0.0113		0.5214	0.0113		0.5214	0.0113		0.5214	0.0113		0.5814	0.0108
0.5228	0.0119		0.5228	0.0119		0.5228	0.0119		0.5228	0.0119		0.5831	0.0112
0.5242	0.0121		0.5242	0.0121		0.5242	0.0121		0.5242	0.0121		0.5848	0.0114
0.5256	0.012		0.5256	0.012		0.5256	0.012		0.5256	0.012		0.5864	0.0112
0.527	0.0114		0.527	0.0114		0.527	0.0114		0.527	0.0114		0.5881	0.0111
0.5284	0.0121		0.5284	0.0121		0.5284	0.0121		0.5284	0.0121		0.5897	0.0111
0.5298	0.0117		0.5298	0.0117		0.5298	0.0117		0.5298	0.0117		0.5914	0.0107
0.5313	0.012		0.5313	0.012		0.5313	0.012		0.5313	0.012		0.593	0.0112
0.5327	0.0111		0.5327	0.0111		0.5327	0.0111		0.5327	0.0111		0.5947	0.0113
0.5341	0.0122		0.5341	0.0122		0.5341	0.0122		0.5341	0.0122		0.5964	0.0106
0.5355	0.0121		0.5355	0.0121		0.5355	0.0121		0.5355	0.0121		0.598	0.0105
0.5369	0.0118		0.5369	0.0118		0.5369	0.0118		0.5369	0.0118		0.5997	0.0114
0.5383	0.0119		0.5383	0.0119		0.5383	0.0119		0.5383	0.0119		0.6013	0.0107
0.5397	0.0125		0.5397	0.0125		0.5397	0.0125		0.5397	0.0125		0.603	0.0116
0.5411	0.0115		0.5411	0.0115		0.5411	0.0115		0.5411	0.0115		0.6047	0.0115
0.5425	0.012		0.5425	0.012		0.5425	0.012		0.5425	0.012		0.6063	0.0106
0.5439	0.0122		0.5439	0.0122		0.5439	0.0122		0.5439	0.0122		0.608	0.011
0.5453	0.0112		0.5453	0.0112		0.5453	0.0112		0.5453	0.0112		0.6096	0.0108
0.5467	0.0113		0.5467	0.0113		0.5467	0.0113		0.5467	0.0113		0.6113	0.0111
0.5481	0.0109		0.5481	0.0109		0.5481	0.0109		0.5481	0.0109		0.6129	0.0105
0.5495	0.0117		0.5495	0.0117		0.5495	0.0117		0.5495	0.0117		0.6146	0.0095231
0.5509	0.0106		0.5509	0.0106		0.5509	0.0106		0.5509	0.0106		0.6163	0.0106
0.5524	0.0111		0.5524	0.0111		0.5524	0.0111		0.5524	0.0111		0.6179	0.0108
0.5538	0.0126		0.5538	0.0126		0.5538	0.0126		0.5538	0.0126		0.6196	0.011
0.5552	0.0121		0.5552	0.0121		0.5552	0.0121		0.5552	0.0121		0.6212	0.0098328
0.5566	0.0119		0.5566	0.0119		0.5566	0.0119		0.5566	0.0119		0.6229	0.0114
0.558	0.0117		0.558	0.0117		0.558	0.0117		0.558	0.0117		0.6246	0.0105
0.5594	0.0127		0.5594	0.0127		0.5594	0.0127		0.5594	0.0127		0.6262	0.0118
0.5608	0.0138		0.5608	0.0138		0.5608	0.0138		0.5608	0.0138		0.6279	0.0096623
0.5622	0.014		0.5622	0.014		0.5622	0.014		0.5622	0.014		0.6295	0.0108
0.5636	0.013		0.5636	0.013		0.5636	0.013		0.5636	0.013		0.6312	0.01
0.565	0.0117		0.565	0.0117		0.565	0.0117		0.565	0.0117		0.6328	0.0108
0.5664	0.0122		0.5664	0.0122		0.5664	0.0122		0.5664	0.0122		0.6345	0.0092914
0.5678	0.0138		0.5678	0.0138		0.5678	0.0138		0.5678	0.0138		0.6362	0.0114
0.5692	0.0124		0.5692	0.0124		0.5692	0.0124		0.5692	0.0124		0.6378	0.0088537
0.5706	0.0117		0.5706	0.0117		0.5706	0.0117		0.5706	0.0117		0.6395	0.0098431
0.5721	0.0127		0.5721	0.0127		0.5721	0.0127		0.5721	0.0127		0.6411	0.0081961
0.5735	0.0121		0.5735	0.0121		0.5735	0.0121		0.5735	0.0121		0.6428	0.008856
0.5749	0.0124		0.5749	0.0124		0.5749	0.0124		0.5749	0.0124		0.6445	0.0049
0.5763	0.0112		0.5763	0.0112		0.5763	0.0112		0.5763	0.0112		0.6461	0.0049
0.5777	0.0118		0.5777	0.0118		0.5777	0.0118		0.5777	0.0118		0.6478	0.0049
0.5791	0.0121		0.5791	0.0121		0.5791	0.0121		0.5791	0.0121		0.6494	0.0049
0.5805	0.0126		0.5805	0.0126		0.5805	0.0126		0.5805	0.0126		0.6511	0.0049
0.5819	0.0133		0.5819	0.0133		0.5819	0.0133		0.5819	0.0133		0.6527	0.0049
0.5833	0.0123		0.5833	0.0123		0.5833	0.0123		0.5833	0.0123		0.6544	0.0049
0.5847	0.0115		0.5847	0.0115		0.5847	0.0115		0.5847	0.0115		0.6561	0.0049
0.5861	0.0104		0.5861	0.0104		0.5861	0.0104		0.5861	0.0104		0.6577	0.0049
0.5875	0.0116		0.5875	0.0116		0.5875	0.0116		0.5875	0.0116		0.6594	0.0049
0.5889	0.011		0.5889	0.011		0.5889	0.011		0.5889	0.011		0.661	0.0049
0.5903	0.0107		0.5903	0.0107		0.5903	0.0107		0.5903	0.0107		0.6627	0.0049
0.5918	0.0108		0.5918	0.0108		0.5918	0.0108		0.5918	0.0108		0.6644	0.0049
0.5932	0.0105		0.5932	0.0105		0.5932	0.0105		0.5932	0.0105		0.666	0.0049
0.5946	0.0119		0.5946	0.0119		0.5946	0.0119		0.5946	0.0119		0.6677	0.0049
0.596	0.0121		0.596	0.0121		0.596	0.0121		0.596	0.0121		0.6693	0.0049
0.5974	0.0115		0.5974	0.0115		0.5974	0.0115		0.5974	0.0115		0.671	0.0049
0.5988	0.011		0.5988	0.011		0.5988	0.011		0.5988	0.011		0.6726	0.0049
0.6002	0.013		0.6002	0.013		0.6002	0.013		0.6002	0.013		0.6743	0.0049
0.6016	0.0124		0.6016	0.0124		0.6016	0.0124		0.6016	0.0124		0.676	0.0049
0.603	0.0114		0.603	0.0114		0.603	0.0114		0.603	0.0114		0.6776	0.0049
0.6044	0.0125		0.6044	0.0125		0.6044	0.0125		0.6044	0.0125		0.6793	0.0049
0.6058	0.0133		0.6058	0.0133		0.6058	0.0133		0.6058	0.0133		0.6809	0.0049
0.6072	0.0115		0.6072	0.0115		0.6072	0.0115		0.6072	0.0115		0.6826	0.0049
0.6086	0.0113		0.6086	0.0113		0.6086	0.0113		0.6086	0.0113		0.6843	0.0049
0.61	0.0127		0.61	0.0127		0.61	0.0127		0.61	0.0127		0.6859	0.0049
0.6115	0.0112		0.6115	0.0112		0.6115	0.0112		0.6115	0.0112		0.6876	0.0049
0.6129	0.0109		0.6129	0.0109		0.6129	0.0109		0.6129	0.0109		0.6892	0.0049
0.6143	0.0117		0.6143	0.0117		0.6143	0.0117		0.6143	0.0117		0.6909	0.0049
0.6157	0.0121		0.6157	0.0121		0.6157	0.0121		0.6157	0.0121		0.6925	0.0049
0.6171	0.012		0.6171	0.012		0.6171	0.012		0.6171	0.012		0.6942	0.0049
0.6185	0.0116		0.6185	0.0116		0.6185	0.0116		0.6185	0.0116		0.6959	0.0049
0.6199	0.0117		0.6199	0.0117		0.6199	0.0117		0.6199	0.0117		0.6975	0.0049
0.6213	0.0126		0.6213	0.0126		0.6213	0.0126		0.6213	0.0126		0.6992	0.0049
0.6227	0.0121		0.6227	0.0121		0.6227	0.0121		0.6227	0.0121		0.7008	0.0049
0.5032	0.00050903		0.5032	0.00050903		0.5032	0.00050903		0.5032	0.00050903
0.5044	0.00045083		0.5044	0.00045083		0.5044	0.00045083		0.5044	0.00045083
0.5056	0.00045937		0.5056	0.00045937		0.5056	0.00045937		0.5056	0.00045937
0.5068	0.00047167		0.5068	0.00047167		0.5068	0.00047167		0.5068	0.00047167
0.508	0.0004426		0.508	0.0004426		0.508	0.0004426		0.508	0.0004426
0.5092	0.00050227		0.5092	0.00050227		0.5092	0.00050227		0.5092	0.00050227
0.5103	0.00044733		0.5103	0.00044733		0.5103	0.00044733		0.5103	0.00044733
0.5115	0.00047563		0.5115	0.00047563		0.5115	0.00047563		0.5115	0.00047563
0.5127	0.00044363		0.5127	0.00044363		0.5127	0.00044363		0.5127	0.00044363
0.5139	0.00044277		0.5139	0.00044277		0.5139	0.00044277		0.5139	0.00044277
0.5151	0.00042997		0.5151	0.00042997		0.5151	0.00042997		0.5151	0.00042997
0.5163	0.0004462		0.5163	0.0004462		0.5163	0.0004462		0.5163	0.0004462
0.5175	0.00044687		0.5175	0.00044687		0.5175	0.00044687		0.5175	0.00044687
0.5187	0.00044603		0.5187	0.00044603		0.5187	0.00044603		0.5187	0.00044603
0.5199	0.00044327		0.5199	0.00044327		0.5199	0.00044327		0.5199	0.00044327
0.5211	0.00040567		0.5211	0.00040567		0.5211	0.00040567		0.5211	0.00040567
0.5223	0.0004426		0.5223	0.0004426		0.5223	0.0004426		0.5223	0.0004426
0.5235	0.000422		0.5235	0.000422		0.5235	0.000422		0.5235	0.000422
0.5247	0.0004325		0.5247	0.0004325		0.5247	0.0004325		0.5247	0.0004325
0.5259	0.00042347		0.5259	0.00042347		0.5259	0.00042347		0.5259	0.00042347
0.5271	0.00041033		0.5271	0.00041033		0.5271	0.00041033		0.5271	0.00041033
0.5283	0.0004053		0.5283	0.0004053		0.5283	0.0004053		0.5283	0.0004053
0.5295	0.00039833		0.5295	0.00039833		0.5295	0.00039833		0.5295	0.00039833
0.5306	0.00039257		0.5306	0.00039257		0.5306	0.00039257		0.5306	0.00039257
0.5318	0.0003901		0.5318	0.0003901		0.5318	0.0003901		0.5318	0.0003901
0.533	0.00038183		0.533	0.00038183		0.533	0.00038183		0.533	0.00038183
0.5342	0.00034883		0.5342	0.00034883		0.5342	0.00034883		0.5342	0.00034883
0.5354	0.00037203		0.5354	0.00037203		0.5354	0.00037203		0.5354	0.00037203
0.5366	0.0003779		0.5366	0.0003779		0.5366	0.0003779		0.5366	0.0003779
0.5378	0.00036513		0.5378	0.00036513		0.5378	0.00036513		0.5378	0.00036513
0.539	0.00036897		0.539	0.00036897		0.539	0.00036897		0.539	0.00036897
0.5402	0.0003716		0.5402	0.0003716		0.5402	0.0003716		0.5402	0.0003716
0.5414	0.00034943		0.5414	0.00034943		0.5414	0.00034943		0.5414	0.00034943
0.5426	0.00036193		0.5426	0.00036193		0.5426	0.00036193		0.5426	0.00036193
0.5438	0.0003405		0.5438	0.0003405		0.5438	0.0003405		0.5438	0.0003405
0.545	0.00034717		0.545	0.00034717		0.545	0.00034717		0.545	0.00034717
0.5462	0.00034243		0.5462	0.00034243		0.5462	0.00034243		0.5462	0.00034243
0.5474	0.00032446		0.5474	0.00032446		0.5474	0.00032446		0.5474	0.00032446
0.5486	0.000353		0.5486	0.000353		0.5486	0.000353		0.5486	0.000353
0.5498	0.00032188		0.5498	0.00032188		0.5498	0.00032188		0.5498	0.00032188
0.5509	0.00030716		0.5509	0.00030716		0.5509	0.00030716		0.5509	0.00030716
0.5521	0.000349		0.5521	0.000349		0.5521	0.000349		0.5521	0.000349
0.5533	0.00031142		0.5533	0.00031142		0.5533	0.00031142		0.5533	0.00031142
0.5545	0.0003105		0.5545	0.0003105		0.5545	0.0003105		0.5545	0.0003105
0.5557	0.00033005		0.5557	0.00033005		0.5557	0.00033005		0.5557	0.00033005
0.5569	0.00027293		0.5569	0.00027293		0.5569	0.00027293		0.5569	0.00027293
0.5581	0.00031006		0.5581	0.00031006		0.5581	0.00031006		0.5581	0.00031006
0.5593	0.00028626		0.5593	0.00028626		0.5593	0.00028626		0.5593	0.00028626
0.5605	0.00026617		0.5605	0.00026617		0.5605	0.00026617		0.5605	0.00026617
0.5617	0.00031548		0.5617	0.00031548		0.5617	0.00031548		0.5617	0.00031548
0.5629	0.00029153		0.5629	0.00029153		0.5629	0.00029153		0.5629	0.00029153
0.5641	0.00026407		0.5641	0.00026407		0.5641	0.00026407		0.5641	0.00026407
0.5653	0.00028603		0.5653	0.00028603		0.5653	0.00028603		0.5653	0.00028603
0.5665	0.00026585		0.5665	0.00026585		0.5665	0.00026585		0.5665	0.00026585
0.5677	0.00026097		0.5677	0.00026097		0.5677	0.00026097		0.5677	0.00026097
0.5689	0.00028927		0.5689	0.00028927		0.5689	0.00028927		0.5689	0.00028927
0.5701	0.00026697		0.5701	0.00026697		0.5701	0.00026697		0.5701	0.00026697
0.5713	0.00027081		0.5713	0.00027081		0.5713	0.00027081		0.5713	0.00027081
0.5724	0.00026948		0.5724	0.00026948		0.5724	0.00026948		0.5724	0.00026948
0.5736	0.00025444		0.5736	0.00025444		0.5736	0.00025444		0.5736	0.00025444
0.5748	0.00027047		0.5748	0.00027047		0.5748	0.00027047		0.5748	0.00027047
0.576	0.00025988		0.576	0.00025988		0.576	0.00025988		0.576	0.00025988
0.5772	0.0002418		0.5772	0.0002418		0.5772	0.0002418		0.5772	0.0002418
0.5784	0.00024551		0.5784	0.00024551		0.5784	0.00024551		0.5784	0.00024551
0.5796	0.00023334		0.5796	0.00023334		0.5796	0.00023334		0.5796	0.00023334
0.5808	0.00023603		0.5808	0.00023603		0.5808	0.00023603		0.5808	0.00023603
0.582	0.00022578		0.582	0.00022578		0.582	0.00022578		0.582	0.00022578
0.5832	0.00022824		0.5832	0.00022824		0.5832	0.00022824		0.5832	0.00022824
0.5844	0.00022483		0.5844	0.00022483		0.5844	0.00022483		0.5844	0.00022483
0.5856	0.00020926		0.5856	0.00020926		0.5856	0.00020926		0.5856	0.00020926
0.5868	0.00022121		0.5868	0.00022121		0.5868	0.00022121		0.5868	0.00022121
0.588	0.00023492		0.588	0.00023492		0.588	0.00023492		0.588	0.00023492
0.5892	0.00020922		0.5892	0.00020922		0.5892	0.00020922		0.5892	0.00020922
0.5904	0.00017732		0.5904	0.00017732		0.5904	0.00017732		0.5904	0.00017732
0.5916	0.00022435		0.5916	0.00022435		0.5916	0.00022435		0.5916	0.00022435
0.5927	0.00022668		0.5927	0.00022668		0.5927	0.00022668		0.5927	0.00022668
0.5939	0.00018586		0.5939	0.00018586		0.5939	0.00018586		0.5939	0.00018586
0.5951	0.00020075		0.5951	0.00020075		0.5951	0.00020075		0.5951	0.00020075
0.5963	0.0001923		0.5963	0.0001923		0.5963	0.0001923		0.5963	0.0001923
0.5975	0.00018025		0.5975	0.00018025		0.5975	0.00018025		0.5975	0.00018025
0.5987	0.00018738		0.5987	0.00018738		0.5987	0.00018738		0.5987	0.00018738
0.5999	0.00017371		0.5999	0.00017371		0.5999	0.00017371		0.5999	0.00017371
0.6011	0.00020052		0.6011	0.00020052		0.6011	0.00020052		0.6011	0.00020052
0.6023	0.00016168		0.6023	0.00016168		0.6023	0.00016168		0.6023	0.00016168
0.6035	0.00016385		0.6035	0.00016385		0.6035	0.00016385		0.6035	0.00016385
0.6047	0.00017524		0.6047	0.00017524		0.6047	0.00017524		0.6047	0.00017524
0.6059	0.00014223		0.6059	0.00014223		0.6059	0.00014223		0.6059	0.00014223
0.6071	0.00016934		0.6071	0.00016934		0.6071	0.00016934		0.6071	0.00016934
0.6083	0.00014397		0.6083	0.00014397		0.6083	0.00014397		0.6083	0.00014397
0.6095	0.00014245		0.6095	0.00014245		0.6095	0.00014245		0.6095	0.00014245
0.6107	0.00016261		0.6107	0.00016261		0.6107	0.00016261		0.6107	0.00016261
0.6119	0.00015032		0.6119	0.00015032		0.6119	0.00015032		0.6119	0.00015032
0.613	0.00014298		0.613	0.00014298		0.613	0.00014298		0.613	0.00014298
0.6142	0.0001608		0.6142	0.0001608		0.6142	0.0001608		0.6142	0.0001608
0.6154	0.00011278		0.6154	0.00011278		0.6154	0.00011278		0.6154	0.00011278
0.6166	0.00012874		0.6166	0.00012874		0.6166	0.00012874		0.6166	0.00012874
0.6178	0.00013638		0.6178	0.00013638		0.6178	0.00013638		0.6178	0.00013638
0.619	0.00010484		0.619	0.00010484		0.619	0.00010484		0.619	0.00010484
0.6202	0.00014012		0.6202	0.00014012		0.6202	0.00014012		0.6202	0.00014012
0.6214	0.00010857		0.6214	0.00010857		0.6214	0.00010857		0.6214	0.00010857
0.6226	0.00011596		0.6226	0.00011596		0.6226	0.00011596		0.6226	0.00011596

## Sheet: Figure 2_Panel E
Time (hours)		TIF-Gel Hepes (20 mM, pH 7.4)				TIF-Gel Lipase 5000 U/mL				Free Drug
0		0	0	0		0	0	0		0	0	0
0.5		0.650036	0.41497	0.397638		0.554624	0.662964	0.576636		71.3558	30.5927	60.9392
1		1.16805	0.827285	0.768123		1.0547	1.15371	1.0509		88.4146	60.7047	85.1226
1.5		1.61981	1.32355	1.1794		1.38539	1.64828	1.57808		91.651	67.4846	90.6582
2		2.51645	1.91325	1.57013		1.79101	1.99347	2.09548		95.5331	72.3403	94.2585
3		3.14428	2.49436	2.39093		2.36232	2.81755	2.97174		95.5331	82.9842	97.01
4		3.59945	2.91866	3.0822		2.72527	3.24811	3.33883		95.5331	93.1038	98.5911
5		4.2563	3.36937	3.6649		3.31064	4.01971	3.84968		95.5331	95.6186	100
6		4.82192	4.64379	4.31006		4.22407	4.85021	4.46351		95.5331	99.08	100
7		5.41364	6.6438	4.82695		4.73471	5.32934	4.96828		100	99.08	100
8		5.78569	6.67	5.39486		5.38016	6.09282	5.50916		100	100	100

[truncated: 31 more sheets: Figure 2_Panel F, Figure 3_Panel A, Figure 3_Panel B, Figure 3_Panel C, Figure 3_Panel D, Figure 3_Panel E, Figure 3_Panel F, Figure 3_Panel H, Figure 4b, Figure4c, Figure 4d, Figure4e, Figure 5, Figure 6, Figure S1, Figure S2, Figure S3, Figure S4, Figure S5, Figure S6A …]
